# Supplementary material for: Host preference and specialization in the genus Aphanomyces (Oomycetes) from molecular and interaction network insights
Source: Sci Rep. 2026 Mar 19;16:14262. doi: 10.1038/s41598-026-44513-5 (PMC13139459; doi:10.1038/s41598-026-44513-5)
Supplement: Supplementary file 3 — Supplementary Information 3. [file 41598_2026_44513_MOESM3_ESM.xlsx]

## Sheet: Hoja1
Culture ID	SPECIES	SPECIES_HOST	FAM_HOST	ORD_HOST	ITS_reference	ORIGIN	Reference
n/a	Aphanomyces astaci	Astacopsis fluviatilis	Parastacidae	Decapoda	n/a	Tasmania	Unestam 1975
n/a	Aphanomyces astaci	Astacopsis gouldi	Parastacidae	Decapoda	n/a	Tasmania	Unestam 1975
M96/1 18	Aphanomyces astaci	Astacus astacus	Astacidae	Decapoda	AY310499	Germany	Diéguez-Uribeondo et al. 2009
L1 18	Aphanomyces astaci	Astacus astacus	Astacidae	Decapoda	AY310501	Sweden	Diéguez-Uribeondo et al. 2009
Ho	Aphanomyces astaci	Astacus astacus	Astacidae	Decapoda	AY683893	Sweden	Diéguez-Uribeondo et al. 2009
L1	Aphanomyces astaci	Astacus astacus	Astacidae	Decapoda	AY683895	Sweden	Diéguez-Uribeondo et al. 2009
SAP333 (TRI1)	Aphanomyces astaci	Astacus astacus	Astacidae	Decapoda	FM999240	Czech Republic	Diéguez-Uribeondo et al. 2009
SAP334 (TRI2)	Aphanomyces astaci	Astacus astacus	Astacidae	Decapoda	FM999241	Czech Republic	Diéguez-Uribeondo et al. 2009
SAP342 (L1)	Aphanomyces astaci	Astacus astacus	Astacidae	Decapoda	FM999244	Sweden	Diéguez-Uribeondo et al. 2009
SAP343 (T1)	Aphanomyces astaci	Astacus astacus	Astacidae	Decapoda	FM999245	Sweden	Diéguez-Uribeondo et al. 2009
SAP335 (BOJ1)	Aphanomyces astaci	Astacus astacus	Astacidae	Decapoda	FM999246	Czech Republic	Diéguez-Uribeondo et al. 2009
SAP336 (BOJ2)	Aphanomyces astaci	Astacus astacus	Astacidae	Decapoda	FM999247	Czech Republic	Diéguez-Uribeondo et al. 2009
SAP310 (M96/1)	Aphanomyces astaci	Astacus astacus	Astacidae	Decapoda	FM999248	Germany	Diéguez-Uribeondo et al. 2009
n/a	Aphanomyces astaci	Astacus astacus	Astacidae	Decapoda	n/a	Europe	Schikora 1906, 1926; Nybelin 1936; Scäperclaus 1935; Unestam 1969,1972
n/a	Aphanomyces astaci	Astacus astacus	Astacidae	Decapoda	n/a	Sweden	Huang et al. 1994
n/a	Aphanomyces astaci	Astacus astacus	Astacidae	Decapoda	n/a	Sweden	Diéguez-Uribeondo et al. 1995
n/a	Aphanomyces astaci	Astacus astacus	Astacidae	Decapoda	n/a	Spain	Diéguez-Uribeondo et al. 1993
n/a	Aphanomyces astaci	Astacus astacus	Astacidae	Decapoda	n/a	Europe	Unestam 1969, 1975, 1972, Söderhäll & Ajaxon 1983
n/a	Aphanomyces astaci	Astacus astacus	Astacidae	Decapoda	n/a	Croatia	Maguire et al. 2012
n/a	Aphanomyces astaci	Astacus astacus	Astacidae	Decapoda	n/a	Finland	Vennerström et al. 1997
n/a	Aphanomyces astaci	Astacus astacus	Astacidae	Decapoda	n/a	Slovenia	Kusar et al. 2013
n/a	Aphanomyces astaci	Astacus astacus	Astacidae	Decapoda	n/a	Moldova	Panteleit et al. 2018
n/a	Aphanomyces astaci	Astacus astacus	Astacidae	Decapoda	n/a	Germany	Oidtmann et al. 1999
n/a	Aphanomyces astaci	Astacus astacus	Astacidae	Decapoda	n/a	Bosnia and Herzegovina	Mrugala et al. 2017
FDL 458	Aphanomyces astaci	Astacus astacus	Astacidae	Decapoda	n/a	England	Phadee et al. 2004
D3	Aphanomyces astaci	Astacus astacus	Astacidae	Decapoda	n/a	Germany	Phadee et al. 2004
n/a	Aphanomyces astaci	Astacus astacus (Astacus fluviatilis)	Astacidae	Decapoda	n/a	Austria	Schikora 1903
n/a	Aphanomyces astaci	Astacus astacus (Astacus fluviatilis)	Astacidae	Decapoda	n/a	Austria	Schikora 1906
n/a	Aphanomyces astaci	Astacus astacus (Astacus fluviatilis)	Astacidae	Decapoda	n/a	Austria	Schikora 1922
n/a	Aphanomyces astaci	Astacus astacus (Astacus fluviatilis)	Astacidae	Decapoda	n/a	Germany	Schaperclaus 1927
n/a	Aphanomyces astaci	Astacus astacus (Astacus fluviatilis)	Astacidae	Decapoda	n/a	Germany	Schaperclaus 1935
n/a	Aphanomyces astaci	Astacus astacus (Astacus fluviatilis)	Astacidae	Decapoda	n/a	Denmark	Nybelin 1931
n/a	Aphanomyces astaci	Astacus astacus (Astacus fluviatilis)	Astacidae	Decapoda	n/a	Denmark	Nybelin 1934
n/a	Aphanomyces astaci	Astacus astacus (Astacus fluviatilis)	Astacidae	Decapoda	n/a	Denmark	Rennerfelt 1936
n/a	Aphanomyces astaci	Pontastacus leptodactylus	Astacidae	Decapoda	n/a	Poland, Latvia, Europe	Amlacher 1954, 1961; Schikora 1906; Tsukeris 1964
n/a	Aphanomyces astaci	Pontastacus leptodactylus	Astacidae	Decapoda	n/a	Turkey	Huang et al. 1994
n/a	Aphanomyces astaci	Pontastacus leptodactylus	Astacidae	Decapoda	n/a	Europe, Asia	Alderman et al. (1987), Unestam 1969
n/a	Aphanomyces astaci	Pontastacus leptodactylus	Astacidae	Decapoda	n/a	Turkey	Kokko et al. 2012
n/a	Aphanomyces astaci	Pontastacus leptodactylus	Astacidae	Decapoda	n/a	Romania	Parvulescu et al. 2012
n/a	Aphanomyces astaci	Pontastacus leptodactylus	Astacidae	Decapoda	n/a	Italy	Caprioli et al. 2018
n/a	Aphanomyces astaci	Pontastacus leptodactylus	Astacidae	Decapoda	n/a	Armenia	Caprioli et al. 2018
n/a	Aphanomyces astaci	Pontastacus leptodactylus	Astacidae	Decapoda	n/a	Turkey	Svoboda et al. 2012
n/a	Aphanomyces astaci	Astacopsis franklinii (Astacopsis fluviatilis)	Parastacidae	Decapoda	n/a	Tasmania	Unestam 1972;1975
n/a	Aphanomyces astaci	Astacopsis gouldi	Parastacidae	Decapoda	n/a	Australia	Unestam 1972;1975
n/a	Aphanomyces astaci	Atya gabonensis	Atyidae	Decapoda	n/a	n/a	Mrugala et al. 2019
n/a	Aphanomyces astaci	Atyopsis moluccensis	Atyidae	Decapoda	n/a	n/a	Mrugala et al. 2019
n/a	Aphanomyces astaci	Austropotamobius pallipes	Astacidae	Decapoda	n/a	Ireland, Europe	Unestam 1969, 1972
n/a	Aphanomyces astaci	Austropotamobius pallipes	Astacidae	Decapoda	n/a	Europe	Alderman et al. (1987), Unestam 1972
n/a	Aphanomyces astaci	Austropotamobius pallipes	Astacidae	Decapoda	n/a	Spain	Diéguez-Uribeondo et al. 1997
n/a	Aphanomyces astaci	Austropotamobius pallipes	Astacidae	Decapoda	n/a	Italy	Camma et al. 2010
n/a	Aphanomyces astaci	Austropotamobius pallipes	Astacidae	Decapoda	n/a	Slovenia	Kusar et al. 2013
n/a	Aphanomyces astaci	Austropotamobius pallipes	Astacidae	Decapoda	n/a	Spain	Rezinciuc et al. 2014
n/a	Aphanomyces astaci	Austropotamobius pallipes	Astacidae	Decapoda	n/a	Ireland	Matthews & Reynolds 1990
n/a	Aphanomyces astaci	Austropotamobius pallipes	Astacidae	Decapoda	n/a	Italy	Caprioli et al. 2018
n/a	Aphanomyces astaci	Austropotamobius pallipes	Astacidae	Decapoda	n/a	Bosnia and Herzegovina	Mrugala et al. 2017
n/a	Aphanomyces astaci	Austropotamobius torrentium	Astacidae	Decapoda	n/a	Europe	Vorburger & Ribi 1999
n/a	Aphanomyces astaci	Austropotamobius torrentium	Astacidae	Decapoda	n/a	Croatia	Maguire et al. 2012
n/a	Aphanomyces astaci	Austropotamobius torrentium	Astacidae	Decapoda	n/a	Slovenia	Kusar et al. 2013
FDL457 18	Aphanomyces astaci	Austropotamobius pallipes	Astacidae	Decapoda	AY310500	UK	Diéguez-Uribeondo et al. 2009
SAP303 (S10)	Aphanomyces astaci	Austropotamobius pallipes	Astacidae	Decapoda	FM999250	Spain	Diéguez-Uribeondo et al. 2009
SAP306 (PLS)	Aphanomyces astaci	Austropotamobius pallipes	Astacidae	Decapoda	FM999251	Spain	Diéguez-Uribeondo et al. 2009
SAP302 (S09)	Aphanomyces astaci	Austropotamobius pallipes	Astacidae	Decapoda	FM999249	Spain	Diéguez-Uribeondo et al. 2009
SAP337 (OUP1)	Aphanomyces astaci	Austropotamobius torrentium	Astacidae	Decapoda	FM999242	Czech Republic	Diéguez-Uribeondo et al. 2009
SAP338 (OUP2)	Aphanomyces astaci	Austropotamobius torrentium	Astacidae	Decapoda	FM999243	Czech Republic	Diéguez-Uribeondo et al. 2009
n/a	Aphanomyces astaci	Cambarellus fodiens	Cambaridae	Decapoda	n/a	USA	Martín-Torrijos et al. 2021
n/a	Aphanomyces astaci	Cambarellus latimanus	Cambaridae	Decapoda	n/a	USA	Martín-Torrijos et al. 2021
n/a	Aphanomyces astaci	Cambarellus oryktes	Cambaridae	Decapoda	n/a	USA	Martín-Torrijos et al. 2021
n/a	Aphanomyces astaci	Cambarellus patzcuarensis	Cambaridae	Decapoda	n/a	Czech Republic	Mrugala et al. 2015
n/a	Aphanomyces astaci	Cambarellus shufeldtii	Cambaridae	Decapoda	n/a	USA	Martín-Torrijos et al. 2021
n/a	Aphanomyces astaci	Cambarellus striatus	Cambaridae	Decapoda	n/a	USA	Martín-Torrijos et al. 2021
n/a	Aphanomyces astaci	Cambaroides japonicus	Cambaridae	Decapoda	n/a	Japan	Unestam 1969, 1972
n/a	Aphanomyces astaci	Cambaroides japonicus	Cambaridae	Decapoda	n/a	Japan	Unestam 1969
n/a	Aphanomyces astaci	Cambaroides japonicus	Cambaridae	Decapoda	n/a	Japan	Martín-Torrijos et al. 2018
n/a	Aphanomyces astaci	Cambarus acuminatus	Cambaridae	Decapoda	n/a	USA	Unestam 1969, 1972
n/a	Aphanomyces astaci	Cambarus acuminatus	Cambaridae	Decapoda	n/a	USA	Unestam 1969
n/a	Aphanomyces astaci	Cambarus bartonii	Cambaridae	Decapoda	n/a	USA	Unestam 1969
n/a	Aphanomyces astaci	Cambarus bartonii	Cambaridae	Decapoda	n/a	USA	Butler et al. 2020
n/a	Aphanomyces astaci	Cambarus fasciatus	Cambaridae	Decapoda	n/a	Germany	Panteleit et al. 2017
n/a	Aphanomyces astaci	Cambarus latimanus	Cambaridae	Decapoda	n/a	USA	Unestam 1969
n/a	Aphanomyces astaci	Cambarus longolus	Cambaridae	Decapoda	n/a	USA	Unestam 1969, 1972
n/a	Aphanomyces astaci	Cambarus longulus	Cambaridae	Decapoda	n/a	USA	Unestam 1969
n/a	Aphanomyces astaci	Cambarus manningi	Cambaridae	Decapoda	n/a	Germany	Panteleit et al. 2017
n/a	Aphanomyces astaci	Cambarus sp	Cambaridae	Decapoda	n/a	USA	Unestam 1969
n/a	Aphanomyces astaci	Cherax destructor	Parastacidae	Decapoda	n/a	Australia	Unestam 1975
n/a	Aphanomyces astaci	Cherax destructor	Parastacidae	Decapoda	n/a	Australia	Unestam 1975
n/a	Aphanomyces astaci	Cherax destructor	Parastacidae	Decapoda	n/a	Europe	Svoboda et al. 2017, Table 2
n/a	Aphanomyces astaci	Cherax papuanus	Parastacidae	Decapoda	n/a	New Guinea	Unestam 1975
n/a	Aphanomyces astaci	Cherax papuanus	Parastacidae	Decapoda	n/a	Papua New Guinea	Unestam 1975
n/a	Aphanomyces astaci	Cherax quadricarinatus	Parastacidae	Decapoda	n/a	Australia	Roy 1993
n/a	Aphanomyces astaci	Cherax quadricarinatus	Parastacidae	Decapoda	n/a	Europe	Mrugala et al. 2015; Marino et al. 2014
n/a	Aphanomyces astaci	Cherax quadricarinatus	Parastacidae	Decapoda	n/a	Slovenia	Kusar et al. 2013
n/a	Aphanomyces astaci	Cherax quadricarinatus	Parastacidae	Decapoda	n/a	Taiwan	Hsieh et al. 2016
n/a	Aphanomyces astaci	Cherax quinquicarinatus	Parastacidae	Decapoda	n/a	Australia	Unestam 1975
n/a	Aphanomyces astaci	Cherax quinquicarinatus	Parastacidae	Decapoda	n/a	Australia	Unestam 1969
n/a	Aphanomyces astaci	Eriocheir sinensis	Varunidae	Decapoda	n/a	Germany	Rennerfelt 1940
n/a	Aphanomyces astaci	Eriocheir sinensis	Varunidae	Decapoda	n/a	China	Benisch 1940
n/a	Aphanomyces astaci	Eriocheir sinensis	Varunidae	Decapoda	n/a	n/a	Benisch 1940
n/a	Aphanomyces astaci	Eriocheir sinensis	Varunidae	Decapoda	n/a	Germany	Schrimpf et al. 2014
n/a	Aphanomyces astaci	Eriocheir sinensis	Varunidae	Decapoda	n/a	n/a	Svoboda et al. 2014
n/a	Aphanomyces astaci	Eriocheir sinensis	Varunidae	Decapoda	n/a	n/a	Tilsman et al. 2014
n/a	Aphanomyces astaci	Euastacus clydensis	Parastacidae	Decapoda	n/a	Australia	Unestam 1975
n/a	Aphanomyces astaci	Euastacus clydensis	Parastacidae	Decapoda	n/a	Australia	Unestam 1975
n/a	Aphanomyces astaci	Euastacus crassus	Parastacidae	Decapoda	n/a	Australia	Unestam 1975
n/a	Aphanomyces astaci	Euastacus crassus	Parastacidae	Decapoda	n/a	Australia	Unestam 1975
n/a	Aphanomyces astaci	Euastacus kershawi	Parastacidae	Decapoda	n/a	Australia	Unestam 1972, 1975
n/a	Aphanomyces astaci	Euastacus kershawi	Parastacidae	Decapoda	n/a	Australia	Unestam 1972
n/a	Aphanomyces astaci	Faxonella clypeata	Cambaridae	Decapoda	n/a	USA	Unestam 1969
n/a	Aphanomyces astaci	Faxonius erichsonianus	Cambaridae	Decapoda	n/a	USA	Unestam 1969
n/a	Aphanomyces astaci	Faxonius etnieri	Cambaridae	Decapoda	n/a	USA	Martín-Torrijos et al. 2021
n/a	Aphanomyces astaci	Faxonius immunis	Cambaridae	Decapoda	n/a	France	Filipova et al. 2013
n/a	Aphanomyces astaci	Faxonius inmunis	Cambaridae	Decapoda	n/a	Europe	Schrimpf et al. 2013; Filipova et al. 2013
n/a	Aphanomyces astaci	Faxonius juvenils	Cambaridae	Decapoda	n/a	Europe	Svoboda et al. 2017, Table 2
SAP323 (PRO8)	Aphanomyces astaci	Faxonius limosus	Cambaridae	Decapoda	FM999239	Czech Republic	Diéguez-Uribeondo et al. 2009
n/a	Aphanomyces astaci	Faxonius limosus	Cambaridae	Decapoda	n/a	n/a	Vey et al. 1993
n/a	Aphanomyces astaci	Faxonius limosus	Cambaridae	Decapoda	n/a	USA	Unestam 1969, 1972, 1975; Vey et al. 1983
n/a	Aphanomyces astaci	Faxonius limosus	Cambaridae	Decapoda	n/a	Europe	Kozubíková et al. 2011; Mrugala et al. 2015
n/a	Aphanomyces astaci	Faxonius limosus	Cambaridae	Decapoda	n/a	Romania	Parvulescu et al. 2012
n/a	Aphanomyces astaci	Faxonius limosus	Cambaridae	Decapoda	n/a	France	Filipova et al. 2013
n/a	Aphanomyces astaci	Faxonius limosus	Cambaridae	Decapoda	n/a	Serbia	Panteleit et al. 2018
n/a	Aphanomyces astaci	Faxonius limosus	Cambaridae	Decapoda	n/a	Germany	Mrugala et al. 2015
n/a	Aphanomyces astaci	Faxonius luteus	Cambaridae	Decapoda	n/a	Germany	Panteleit et al. 2017
n/a	Aphanomyces astaci	Faxonius neglectus	Cambaridae	Decapoda	n/a	Germany	Panteleit et al. 2017
n/a	Aphanomyces astaci	Faxonius obscurus	Cambaridae	Decapoda	n/a	USA	Butler et al. 2020
n/a	Aphanomyces astaci	Faxonius ozarkae	Cambaridae	Decapoda	n/a	Germany	Panteleit et al. 2017
n/a	Aphanomyces astaci	Faxonius propinquus	Cambaridae	Decapoda	n/a	USA	Unestam 1969
n/a	Aphanomyces astaci	Faxonius rusticus	Cambaridae	Decapoda	n/a	USA	Panteleit et al. 2019
n/a	Aphanomyces astaci	Faxonius rusticus	Cambaridae	Decapoda	n/a	USA	Butler et al. 2020
n/a	Aphanomyces astaci	Faxonius sp	Cambaridae	Decapoda	n/a	USA	Martín-Torrijos et al. 2021
n/a	Aphanomyces astaci	Faxonius tricuspis	Cambaridae	Decapoda	n/a	USA	Martín-Torrijos et al. 2021
n/a	Aphanomyces astaci	Faxonius virilis	Cambaridae	Decapoda	n/a	USA	Unestam 1969, 1972
n/a	Aphanomyces astaci	Faxonius virilis	Cambaridae	Decapoda	n/a	USA	Unestam 1969
n/a	Aphanomyces astaci	Faxonius virilis	Cambaridae	Decapoda	n/a	Europe	Tilmans et al. 2014
n/a	Aphanomyces astaci	Faxonius virilis	Cambaridae	Decapoda	n/a	UK	James et al. 2017
n/a	Aphanomyces astaci	Faxonius wrighti	Cambaridae	Decapoda	n/a	USA	Martín-Torrijos et al. 2021
n/a	Aphanomyces astaci	Geocharax tasmanicus (Geocharax gracilis)	Parastacidae	Decapoda	n/a	Australia	Unestam 1975
n/a	Aphanomyces astaci	Geocharax tasmanicus (Geocharax gracilis)	Parastacidae	Decapoda	n/a	Australia	Unestam 1975
n/a	Aphanomyces astaci	Pacifastacus lenisculus	Astacidae	Decapoda	n/a	USA	Unestam 1969
Kv1	Aphanomyces astaci	Pacifastacus leniusculus	Astacidae	Decapoda	AY683894	Canada	Diéguez-Uribeondo et al. 2009
n/a	Aphanomyces astaci	Pacifastacus leniusculus	Astacidae	Decapoda	n/a	USA	Unestam & Weiss 1970
n/a	Aphanomyces astaci	Pacifastacus leniusculus	Astacidae	Decapoda	n/a	n/a	Persson & Söderhäll 1983
n/a	Aphanomyces astaci	Pacifastacus leniusculus	Astacidae	Decapoda	n/a	USA	Huang et al. 1994
n/a	Aphanomyces astaci	Pacifastacus leniusculus	Astacidae	Decapoda	n/a	Europe	Huang et al. 1994
n/a	Aphanomyces astaci	Pacifastacus leniusculus	Astacidae	Decapoda	n/a	Spain	Diéguez-Uribeondo et al. 1997
n/a	Aphanomyces astaci	Pacifastacus leniusculus	Astacidae	Decapoda	n/a	Canada	Huang et al. 1994
n/a	Aphanomyces astaci	Pacifastacus leniusculus	Astacidae	Decapoda	n/a	Czech Republic	Kozubíková et al. 2011
n/a	Aphanomyces astaci	Pacifastacus leniusculus	Astacidae	Decapoda	n/a	Croatia	Maguire et al. 2012
n/a	Aphanomyces astaci	Pacifastacus leniusculus	Astacidae	Decapoda	n/a	France	Filipova et al. 2013
n/a	Aphanomyces astaci	Pacifastacus leniusculus	Astacidae	Decapoda	n/a	Finland	Vennerström et al. 1997
n/a	Aphanomyces astaci	Pacifastacus leniusculus	Astacidae	Decapoda	n/a	Slovenia	Kusar et al. 2013
n/a	Aphanomyces astaci	Pacifastacus leniusculus	Astacidae	Decapoda	n/a	Japan	Mrugala et al. 2017
n/a	Aphanomyces astaci	Pacifastacus leniusculus	Astacidae	Decapoda	n/a	UK	James et al. 2017
n/a	Aphanomyces astaci	Pacifastacus leniusculus	Astacidae	Decapoda	n/a	UK	James et al. 2017
n/a	Aphanomyces astaci	Pacifastacus llamasi	Astacidae	Decapoda	n/a	Germany	Mrugala et al. 2015
n/a	Aphanomyces astaci	Palaemon kadiakensis	Palaemonidae	Decapoda	n/a	USA	Martín-Torrijos et al. 2021
n/a	Aphanomyces astaci	Parastacus defossus	Parastacidae	Decapoda	n/a	Brasil	Peiró et al. 2016
n/a	Aphanomyces astaci	Parastacus pilimanus	Parastacidae	Decapoda	n/a	Brasil	Peiró et al. 2016
n/a	Aphanomyces astaci	Pontastacus leptodactylus	Astacidae	Decapoda	n/a	Ukraine	Ungureanu et al. 2020
n/a	Aphanomyces astaci	Pontastacus leptodactylus	Astacidae	Decapoda	n/a	Finland	Jussila et al. 2020
n/a	Aphanomyces astaci	Pontastacus pachypus	Astacidae	Decapoda	n/a	Ukraine	Policar et al. 2018
n/a	Aphanomyces astaci	Potamon potamios	Potamidae	Decapoda	n/a	Turkey	Svoboda et al. 2014
n/a	Aphanomyces astaci	Procambarus ablusus	Cambaridae	Decapoda	n/a	USA	Martín-Torrijos et al. 2021
n/a	Aphanomyces astaci	Procambarus acutus	Cambaridae	Decapoda	n/a	Europe	Svoboda et al. 2017, Table 2
n/a	Aphanomyces astaci	Procambarus acutus	Cambaridae	Decapoda	n/a	USA	Martín-Torrijos et al. 2021
n/a	Aphanomyces astaci	Procambarus alleni	Cambaridae	Decapoda	n/a	Europe	Mrugala et al. 2015
n/a	Aphanomyces astaci	Procambarus alleni	Cambaridae	Decapoda	n/a	Germany	Mrugala et al. 2015
n/a	Aphanomyces astaci	Procambarus cf llamasi	Cambaridae	Decapoda	n/a	Germany	Mrugala et al. 2015
Pc	Aphanomyces astaci	Procambarus clarkii	Cambaridae	Decapoda	AY683896	Spain	Diéguez-Uribeondo et al. 2009
n/a	Aphanomyces astaci	Procambarus clarkii	Cambaridae	Decapoda	n/a	Spain	Diéguez-Uribeondo et al. 1993
n/a	Aphanomyces astaci	Procambarus clarkii	Cambaridae	Decapoda	n/a	Spain	Diéguez-Uribeondo et al. 1995
n/a	Aphanomyces astaci	Procambarus clarkii	Cambaridae	Decapoda	n/a	USA	Unestam 1969
n/a	Aphanomyces astaci	Procambarus clarkii	Cambaridae	Decapoda	n/a	Europe	Mrugala et al. 2015; Diéguez Uribeondo et al. 1995; Rezinciuc et al. 2014
n/a	Aphanomyces astaci	Procambarus clarkii	Cambaridae	Decapoda	n/a	Italy	Aquiloni et al. 2011
n/a	Aphanomyces astaci	Procambarus clarkii	Cambaridae	Decapoda	n/a	France	Filipova et al. 2013
n/a	Aphanomyces astaci	Procambarus clarkii	Cambaridae	Decapoda	n/a	Japan	Mrugala et al. 2017
n/a	Aphanomyces astaci	Procambarus clarkii	Cambaridae	Decapoda	n/a	Brasil	Peiró et al. 2016
n/a	Aphanomyces astaci	Procambarus clarkii	Cambaridae	Decapoda	n/a	Italy	Caprioli et al. 2018
n/a	Aphanomyces astaci	Procambarus clarkii	Cambaridae	Decapoda	n/a	USA	Martín-Torrijos et al. 2021
n/a	Aphanomyces astaci	Procambarus clarkii	Cambaridae	Decapoda	n/a	Indonesia	Putra et al. 2018
n/a	Aphanomyces astaci	Procambarus clarkii	Cambaridae	Decapoda	n/a	Germany	Mrugala et al. 2015
n/a	Aphanomyces astaci	Procambarus enoplosternum	Cambaridae	Decapoda	n/a	Germany	Mrugala et al. 2015
n/a	Aphanomyces astaci	Procambarus fallax f. virginalis	Cambaridae	Decapoda	n/a	Europe	Keller et al. 2014, Mrugala et al. 2015
n/a	Aphanomyces astaci	Procambarus fallax f. virginalis	Cambaridae	Decapoda	n/a	Germany	Mrugala et al. 2015
n/a	Aphanomyces astaci	Procambarus hayi	Cambaridae	Decapoda	n/a	USA	Unestam 1969
n/a	Aphanomyces astaci	Procambarus hayi	Cambaridae	Decapoda	n/a	USA	Martín-Torrijos et al. 2021
n/a	Aphanomyces astaci	Procambarus hybus	Cambaridae	Decapoda	n/a	USA	Martín-Torrijos et al. 2021
n/a	Aphanomyces astaci	Procambarus pubescens	Cambaridae	Decapoda	n/a	USA	Martín-Torrijos et al. 2021
n/a	Aphanomyces astaci	Procambarus raneyi	Cambaridae	Decapoda	n/a	USA	Martín-Torrijos et al. 2021
n/a	Aphanomyces astaci	Procambarus simulans	Cambaridae	Decapoda	n/a	Germany	Panteleit et al. 2017
n/a	Aphanomyces astaci	Procambarus troglodytes	Cambaridae	Decapoda	n/a	USA	Martín-Torrijos et al. 2021
n/a	Aphanomyces astaci	Procambarus vazquezae	Cambaridae	Decapoda	n/a	Germany	Mrugala et al. 2015
n/a	Aphanomyces astaci	Procambarus viaeviridis	Cambaridae	Decapoda	n/a	USA	Martín-Torrijos et al. 2021
n/a	Aphanomyces astaci	Procambarus vioscai	Cambaridae	Decapoda	n/a	USA	Martín-Torrijos et al. 2021
n/a	Aphanomyces astaci	Procambarus virginalis	Cambaridae	Decapoda	n/a	Ukraine	Novisky & Son 2016
CPZ14	Aphanomyces brasiliensis	Sediment freshwater body	Trout farming system	Substrate	MK513786	Brasil	Pires-Zotarelli et al 2019
CCIBt 4359	Aphanomyces brasiliensis	Soil	Trout farming system	Substrate	MK513785	Brasil	Pires-Zotarelli et al 2019
CCIBt 4545	Aphanomyces brasiliensis	Water	Trout farming system	Substrate	MK513787	Brasil	Pires-Zotarelli et al 2019
CNUaq	Aphanomyces brasiliensis	Danio rerio	Danionidae	Cypriniformes	KY989960	South Korea	GenBank
MCA 3085	Aphanomyces brasiliensis	Ictalarus punctatus eggs	Ictaluridae	Siluriformes	EF175576	USA	GenBank
n/a	Aphanomyces cladogamus	Allium cepa	Amarillydaceae	Asparagales	n/a	n/a	Drechsler 1954; McKeen 1952
n/a	Aphanomyces cladogamus	Beta vulgaris	Amaranthaceae	Caryophyllales	n/a	n/a	Drechsler 1929
n/a	Aphanomyces cladogamus	Brassica campestris	Brassicaceae	Brassicales	n/a	n/a	Kiguchi et al. 1993
n/a	Aphanomyces cladogamus	Capsicum frutescens	Solanaceae	Solanales	n/a	n/a	Drechsler 1929
n/a	Aphanomyces cladogamus	Capsicum sp	Solanaceae	Solanales	n/a	USA	Mix 1945
n/a	Aphanomyces cladogamus	Capsicum sp	Solanaceae	Solanales	n/a	Canada	McKeen 1952
SAP369 (CBS690.79)	Aphanomyces cladogamus	Chenopodium album	Amaranthaceae	Caryophyllales	FM999222	Canada	Diéguez-Uribeondo et al. 2009
n/a	Aphanomyces cladogamus	Chenopodium album	Amaranthaceae	Caryophyllales	n/a	n/a	Larsson 1994
n/a	Aphanomyces cladogamus	Fallopia (Polygonum) convolvulus	Polygonaceae	Caryophyllales	n/a	n/a	Larsson 1994
MICO 5-28	Aphanomyces cladogamus	Glycine max beans	Fabaceae	Fabales	HQ643120	USA	Rojas et al. 2017
9	Aphanomyces cladogamus	Hordeum vulgare	Poaceae	Poales	AY353914	Sweden	Levenfors & Fatehi 1999
15	Aphanomyces cladogamus	Hordeum vulgare	Poaceae	Poales	AY353916	Sweden	Levenfors & Fatehi 2001
n/a	Aphanomyces cladogamus	Lactuca sativa	Asteraceae	Asterales	n/a	USA	Mix 1945
n/a	Aphanomyces cladogamus	Linum sp.	Linaceae	Malpighiales	n/a	USA	Drechsler 1935
n/a	Aphanomyces cladogamus	Linum usitatissimum	Linaceae	Malpighiales	n/a	n/a	Drechsler 1954; McKeen 1952
CBS 128.29	Aphanomyces cladogamus	Lycopersicon esculentum	Solanaceae	Solanales	AY353920	USA	Levenfors & Fatehi 2003
SAP355 (CBS108.29)	Aphanomyces cladogamus	Lycopersicon esculentum	Solanaceae	Solanales	FM999228	USA	Diéguez-Uribeondo et al. 2009
n/a	Aphanomyces cladogamus	Lycopersicum esculetum	Solanaceae	Solanales	n/a	USA	Drechsler 1929
n/a	Aphanomyces cladogamus	Lycopersicum esculetum	Solanaceae	Solanales	n/a	Canada	McKeen 1952
7	Aphanomyces cladogamus	Medicago sativa	Fabaceae	Fabales	AY353913	Sweden	Levenfors & Fatehi 1998
91	Aphanomyces cladogamus	Melilotus officinalis	Fabaceae	Fabales	AY353917	Sweden	Levenfors & Fatehi 2002
4	Aphanomyces cladogamus	Melilotus officinalis	Fabaceae	Fabales	AY353912	Sweden	Levenfors & Fatehi 1997
n/a	Aphanomyces cladogamus	Raphanus sativus	Brassicaceae	Brassicales	n/a	Canada	McKeen 1952
n/a	Aphanomyces cladogamus	Raphanus sativus	Brassicaceae	Brassicales	n/a	n/a	Drechsler 1954; McKeen 1952
n/a	Aphanomyces cladogamus	Senecio vulgaris	Asteraceae	Asterales	n/a	n/a	Larsson 1994
n/a	Aphanomyces cladogamus	Soil	Soil	Substrate	n/a	USA	Coker and Braxton 1926
n/a	Aphanomyces cladogamus	Solanum melongena	Solanaceae	Solanales	n/a	USA	Mix 1945
n/a	Aphanomyces cladogamus	Solanum melongena	Solanaceae	Solanales	n/a	Canada	McKeen 1952
n/a	Aphanomyces cladogamus	Solanum melongena	Solanaceae	Solanales	n/a	n/a	Drechsler 1954; McKeen 1952
87	Aphanomyces cladogamus	Spinacia oleracea	Amaranthaceae	Caryophyllales	AY353918	Sweden	Levenfors & Fatehi 1995
96	Aphanomyces cladogamus	Spinacia oleracea	Amaranthaceae	Caryophyllales	AY353919	Sweden	Levenfors & Fatehi 1996
n/a	Aphanomyces cladogamus	Spinacia oleracea	Amaranthaceae	Caryophyllales	n/a	USA	Drechsler 1935
n/a	Aphanomyces cladogamus	Spinacia oleracea	Amaranthaceae	Caryophyllales	n/a	n/a	Drechsler 1954; McKeen 1952
n/a	Aphanomyces cladogamus	Stellaria media	Caryophyllaceae	Caryophyllales	n/a	n/a	Larsson 1994
14	Aphanomyces cladogamus	Trifolium pratense	Fabaceae	Fabales	AY353915	Sweden	Levenfors & Fatehi 2000
n/a	Aphanomyces cladogamus	Urtica urens	Urticaceae	Rosales	n/a	n/a	Larsson 1994
n/a	Aphanomyces cladogamus	Veronica agrestis	Plantaginaceae	Lamiales	n/a	n/a	Larsson 1994
n/a	Aphanomyces cladogamus	Viola arvensis	Violaceae	Malpighiales	n/a	n/a	Larsson 1994
n/a	Aphanomyces cladogamus	Viola cornuta	Violaceae	Malpighiales	n/a	n/a	Drechsler 1954
n/a	Aphanomyces cladogamus	Viola tricolor	Violaceae	Malpighiales	n/a	USA	Drechsler 1934
n/a	Aphanomyces cladogamus	Viola tricolor	Violaceae	Malpighiales	n/a	n/a	Drechsler 1954
n/a	Aphanomyces cochlioides	Amaranthus blitoides	Amaranthaceae	Caryophyllales	n/a	USA	Schneider 1952
n/a	Aphanomyces cochlioides	Amaranthus blitoides	Amaranthaceae	Caryophyllales	n/a	n/a	Schneider 1965
n/a	Aphanomyces cochlioides	Amaranthus blitoides	Amaranthaceae	Caryophyllales	n/a	n/a	Papavizas and Ayers 1974
n/a	Aphanomyces cochlioides	Amaranthus retroflexus	Amaranthaceae	Caryophyllales	n/a	USA	Buchholtz 1949
n/a	Aphanomyces cochlioides	Amaranthus retroflexus	Amaranthaceae	Caryophyllales	n/a	USA	Schneider 1952
n/a	Aphanomyces cochlioides	Amaranthus retroflexus	Amaranthaceae	Caryophyllales	n/a	n/a	Coulombe 1975; Geach 1936; McKeen 1949
n/a	Aphanomyces cochlioides	Amaranthus retroflexus	Amaranthaceae	Caryophyllales	n/a	n/a	Reviewed in Libro 2
n/a	Aphanomyces cochlioides	Amaranthus retroflexus	Amaranthaceae	Caryophyllales	n/a	n/a	Schneider 1965
n/a	Aphanomyces cochlioides	Beta lomatogona	Amaranthaceae	Caryophyllales	n/a	n/a	Schneider 1965
n/a	Aphanomyces cochlioides	Beta macrocarpa	Amaranthaceae	Caryophyllales	n/a	n/a	Schneider 1965
n/a	Aphanomyces cochlioides	Beta maritima	Amaranthaceae	Caryophyllales	n/a	n/a	Schneider 1965
n/a	Aphanomyces cochlioides	Beta patellaris	Amaranthaceae	Caryophyllales	n/a	USA	Schneider 1952
n/a	Aphanomyces cochlioides	Beta patellaris	Amaranthaceae	Caryophyllales	n/a	n/a	Reviewed in Libro 2
n/a	Aphanomyces cochlioides	Beta patellaris	Amaranthaceae	Caryophyllales	n/a	n/a	Schneider 1965
n/a	Aphanomyces cochlioides	Beta patula	Amaranthaceae	Caryophyllales	n/a	n/a	Schneider 1965
n/a	Aphanomyces cochlioides	Beta patula	Amaranthaceae	Caryophyllales	n/a	n/a	Papavizas and Ayers 1974
n/a	Aphanomyces cochlioides	Beta tomatogona	Amaranthaceae	Caryophyllales	n/a	n/a	Papavizas and Ayers 1974
n/a	Aphanomyces cochlioides	Beta trigyna	Amaranthaceae	Caryophyllales	n/a	n/a	Schneider 1965
n/a	Aphanomyces cochlioides	Beta trigyna	Amaranthaceae	Caryophyllales	n/a	n/a	Papavizas and Ayers 1974
n/a	Aphanomyces cochlioides	Beta trigyne	Amaranthaceae	Caryophyllales	n/a	USA	Schneider 1952
n/a	Aphanomyces cochlioides	Beta vulgaris	Amaranthaceae	Caryophyllales	n/a	USA	Drechsler 1929
n/a	Aphanomyces cochlioides	Beta vulgaris	Amaranthaceae	Caryophyllales	n/a	Canada	Hildebrand und Koch 1943
n/a	Aphanomyces cochlioides	Beta vulgaris	Amaranthaceae	Caryophyllales	n/a	USA	Buchholtz 1948
n/a	Aphanomyces cochlioides	Beta vulgaris	Amaranthaceae	Caryophyllales	n/a	USA	Afanasiev 1948
n/a	Aphanomyces cochlioides	Beta vulgaris	Amaranthaceae	Caryophyllales	n/a	USA	Waren 1948
n/a	Aphanomyces cochlioides	Beta vulgaris	Amaranthaceae	Caryophyllales	n/a	Canada	MacKeen 1949
n/a	Aphanomyces cochlioides	Beta vulgaris	Amaranthaceae	Caryophyllales	n/a	USA	Schneider 1952
n/a	Aphanomyces cochlioides	Beta vulgaris	Amaranthaceae	Caryophyllales	n/a	n/a	Coulombe 1975; Geach 1936; McKeen 1949
n/a	Aphanomyces cochlioides	Beta vulgaris	Amaranthaceae	Caryophyllales	n/a	n/a	Reviewed in Libro 2
n/a	Aphanomyces cochlioides	Beta vulgaris	Amaranthaceae	Caryophyllales	n/a	n/a	Schneider 1965
MAFF 305548	Aphanomyces cochlioides	Beta vulgaris	Amaranthaceae	Caryophyllales	n/a	Japan	Phadee et al. 2004
n/a	Aphanomyces cochlioides	Brassica oleracea	Brassicaceae	Brassicales	n/a	n/a	Reviewed in Libro 2
n/a	Aphanomyces cochlioides	Capsicum frutescens	Solanaceae	Solanales	n/a	n/a	Reviewed in Libro 2
n/a	Aphanomyces cochlioides	Capsicum frutescens	Solanaceae	Solanales	n/a	n/a	Schneider 1965
n/a	Aphanomyces cochlioides	Celosia argentea	Amaranthaceae	Caryophyllales	n/a	n/a	Reviewed in Libro 2
n/a	Aphanomyces cochlioides	Celosia argentea	Amaranthaceae	Caryophyllales	n/a	n/a	Schneider 1965
n/a	Aphanomyces cochlioides	Cerastium sp	Caryophyllaceae	Caryophyllales	n/a	n/a	Schneider 1965
n/a	Aphanomyces cochlioides	Chenopodium album	Amaranthaceae	Caryophyllales	n/a	USA	Buchholtz 1950
n/a	Aphanomyces cochlioides	Chenopodium album	Amaranthaceae	Caryophyllales	n/a	USA	Schneider 1952
n/a	Aphanomyces cochlioides	Chenopodium album	Amaranthaceae	Caryophyllales	n/a	n/a	Coulombe 1975; Geach 1936; McKeen 1949
n/a	Aphanomyces cochlioides	Chenopodium album	Amaranthaceae	Caryophyllales	n/a	n/a	Reviewed in Libro 2
n/a	Aphanomyces cochlioides	Chenopodium album	Amaranthaceae	Caryophyllales	n/a	n/a	Schneider 1965
n/a	Aphanomyces cochlioides	Dianthus chinensis	Caryophyllaceae	Caryophyllales	n/a	n/a	Reviewed in Libro 2
n/a	Aphanomyces cochlioides	Dianthus chinensis	Caryophyllaceae	Caryophyllales	n/a	n/a	Schneider 1965
n/a	Aphanomyces cochlioides	Dianthus heddewigi	Caryophyllaceae	Caryophyllales	n/a	USA	Schneider 1952
n/a	Aphanomyces cochlioides	Escholtzia californica	Papaveraceae	Ranunculales	n/a	n/a	Reviewed in Libro 2
n/a	Aphanomyces cochlioides	Escholtzia californica	Papaveraceae	Ranunculales	n/a	n/a	Schneider 1965
n/a	Aphanomyces cochlioides	Geosia cristata	Polygonaceae	Caryophyllales	n/a	USA	Schneider 1952
n/a	Aphanomyces cochlioides	Gomphrena blobosa	Amaranthaceae	Caryophyllales	n/a	USA	Schneider 1952
n/a	Aphanomyces cochlioides	Gomphrena blobosa	Amaranthaceae	Caryophyllales	n/a	n/a	Schneider 1965
n/a	Aphanomyces cochlioides	Kochia childs	Amaranthaceae	Caryophyllales	n/a	USA	Schneider 1952
n/a	Aphanomyces cochlioides	Kochia scoparia	Amaranthaceae	Caryophyllales	n/a	USA	Schneider 1952
n/a	Aphanomyces cochlioides	Kochia scoparia	Chenopodiaceae	Caryophyllales	n/a	n/a	Reviewed in Libro 2
n/a	Aphanomyces cochlioides	Kochia scoparia	Amaranthaceae	Caryophyllales	n/a	n/a	Schneider 1965
n/a	Aphanomyces cochlioides	Lathyrus odoratus	Fabaceae	Fabales	n/a	n/a	Coulombe 1975; Geach 1936; McKeen 1949
n/a	Aphanomyces cochlioides	Linum usitatissimum	Linaceae	Malpighiales	n/a	n/a	Reviewed in Libro 2
n/a	Aphanomyces cochlioides	Linum usitatissum	Linaceae	Malpighiales	n/a	n/a	Schneider 1965
n/a	Aphanomyces cochlioides	Lychnis alba	Caryophyllaceae	Caryophyllales	n/a	n/a	Reviewed in Libro 2
n/a	Aphanomyces cochlioides	Lychnis alba	Caryophyllaceae	Caryophyllales	n/a	n/a	Schneider 1965
n/a	Aphanomyces cochlioides	Medicago sativa	Fabaceae	Fabales	n/a	n/a	Coulombe 1975; Geach 1936; McKeen 1949
n/a	Aphanomyces cochlioides	Melilotus albus	Fabaceae	Fabales	n/a	n/a	Coulombe 1975; Geach 1936; McKeen 1949
n/a	Aphanomyces cochlioides	Molluga verticillata	Molluginaceae	Caryophyllales	n/a	n/a	Papavizas and Ayers 1974
n/a	Aphanomyces cochlioides	Mollugo verticillata	Molluginaceae	Caryophyllales	n/a	n/a	Schneider 1965
n/a	Aphanomyces cochlioides	Papaver rhoeas	Papaveraceae	Ranunculales	n/a	n/a	Reviewed in Libro 2
n/a	Aphanomyces cochlioides	Papaver rhoeas	Papaveraceae	Ranunculales	n/a	n/a	Schneider 1965
n/a	Aphanomyces cochlioides	Phacelia campanularia	Hydrophyllaceae	Boraginales	n/a	n/a	Reviewed in Libro 2
n/a	Aphanomyces cochlioides	Phacelia campanularia	Hydrophyllaceae	Boraginales	n/a	n/a	Schneider 1965
n/a	Aphanomyces cochlioides	Pisum spp	Fabaceae	Fabales	n/a	n/a	Coulombe 1975; Geach 1936; McKeen 1949
n/a	Aphanomyces cochlioides	Portulaca grandiflora	Portulacaceae	Caryophyllales	n/a	n/a	Reviewed in Libro 2
n/a	Aphanomyces cochlioides	Portulaca grandiflora	Portulacaceae	Caryophyllales	n/a	n/a	Schneider 1965
n/a	Aphanomyces cochlioides	Portulaca oleracea	Portulacaceae	Caryophyllales	n/a	n/a	Schneider 1965
n/a	Aphanomyces cochlioides	Portulaca oleracea	Portulacaceae	Caryophyllales	n/a	n/a	Reviewed in Libro 2
n/a	Aphanomyces cochlioides	Raphanus sativus	Brassicaceae	Brassicales	n/a	n/a	Reviewed in Libro 2
n/a	Aphanomyces cochlioides	Salsola kali	Amaranthaceae	Caryophyllales	n/a	USA	Schneider 1952
n/a	Aphanomyces cochlioides	Salsola kali	Amaranthaceae	Caryophyllales	n/a	n/a	Reviewed in Libro 2
n/a	Aphanomyces cochlioides	Salsola kali	Amaranthaceae	Caryophyllales	n/a	n/a	Schneider 1965
n/a	Aphanomyces cochlioides	Saponaria ocymoides	Caryophyllaceae	Caryophyllales	n/a	n/a	Schneider 1965
n/a	Aphanomyces cochlioides	Saponaria ocymoides	Caryophyllaceae	Caryophyllales	n/a	n/a	Papavizas and Ayers 1974
n/a	Aphanomyces cochlioides	Saponaria officinalis	Caryophyllaceae	Caryophyllales	n/a	n/a	Reviewed in Libro 2
n/a	Aphanomyces cochlioides	Saponaria officinalis	Caryophyllaceae	Caryophyllales	n/a	n/a	Schneider 1965
n/a	Aphanomyces cochlioides	Silene chalcedonica (Lychnis chalcedonica)	Caryophyllaceae	Caryophyllales	n/a	n/a	Papavizas and Ayers 1974
n/a	Aphanomyces cochlioides	Spinacia oleracea	Amaranthaceae	Caryophyllales	n/a	USA	Schneider 1952
n/a	Aphanomyces cochlioides	Spinacia oleracea	Amaranthaceae	Caryophyllales	n/a	n/a	Coulombe 1975; Geach 1936; McKeen 1949
n/a	Aphanomyces cochlioides	Spinacia oleracea	Amaranthaceae	Caryophyllales	n/a	n/a	Reviewed in Libro 2
n/a	Aphanomyces cochlioides	Spinacia oleracea	Amaranthaceae	Caryophyllales	n/a	n/a	Schneider 1965
n/a	Aphanomyces cochlioides	Tetragonia tetragonides	Aizoaceae	Caryophyllales	n/a	n/a	Schneider 1965
n/a	Aphanomyces cochlioides	Tetragonia tetragonides	Aizoaceae	Caryophyllales	n/a	n/a	Reviewed in Libro 2
n/a	Aphanomyces cochlioides	Vicia angustifolia	Fabaceae	Fabales	n/a	n/a	Coulombe 1975; Geach 1936; McKeen 1949
n/a	Aphanomyces cochlioides	Vicia atropurpurea	Fabaceae	Fabales	n/a	n/a	Coulombe 1975; Geach 1936; McKeen 1949
n/a	Aphanomyces cochlioides	Vicia monantha	Fabaceae	Fabales	n/a	n/a	Coulombe 1975; Geach 1936; McKeen 1949
n/a	Aphanomyces cochlioides	Amaranthus lividus	Amaranthaceae	Caryophyllales	n/a	n/a	Papavizas and Ayers 1974
n/a	Aphanomyces cochlioides	Beta vulgaris	Amaranthaceae	Caryophyllales	AY353911	Sweden	Diéguez-Uribeondo et al. 2009
SAP344 (Tx3)	Aphanomyces cochlioides	Beta vulgaris	Amaranthaceae	Caryophyllales	FM999208	USA	Diéguez-Uribeondo et al. 2009
SAP345 (Tx51)	Aphanomyces cochlioides	Beta vulgaris	Amaranthaceae	Caryophyllales	FM999209	USA	Diéguez-Uribeondo et al. 2009
SAP346 (C10)	Aphanomyces cochlioides	Beta vulgaris	Amaranthaceae	Caryophyllales	FM999210	USA	Diéguez-Uribeondo et al. 2009
SAP347 (C22)	Aphanomyces cochlioides	Beta vulgaris	Amaranthaceae	Caryophyllales	FM999211	USA	Diéguez-Uribeondo et al. 2009
SAP348 (F4-1)	Aphanomyces cochlioides	Beta vulgaris	Amaranthaceae	Caryophyllales	FM999212	USA	Diéguez-Uribeondo et al. 2009
SAP349 (F4-2)	Aphanomyces cochlioides	Beta vulgaris	Amaranthaceae	Caryophyllales	FM999213	USA	Diéguez-Uribeondo et al. 2009
SAP350 (B19)	Aphanomyces cochlioides	Beta vulgaris	Amaranthaceae	Caryophyllales	FM999214	USA	Diéguez-Uribeondo et al. 2009
SAP351 (B22)	Aphanomyces cochlioides	Beta vulgaris	Amaranthaceae	Caryophyllales	FM999215	USA	Diéguez-Uribeondo et al. 2009
SAP358 (B24)	Aphanomyces cochlioides	Beta vulgaris	Amaranthaceae	Caryophyllales	FM999216	USA	Diéguez-Uribeondo et al. 2009
SAP359 (C24)	Aphanomyces cochlioides	Beta vulgaris	Amaranthaceae	Caryophyllales	FM999217	USA	Diéguez-Uribeondo et al. 2009
SAP360 (B37)	Aphanomyces cochlioides	Beta vulgaris	Amaranthaceae	Caryophyllales	FM999218	USA	Diéguez-Uribeondo et al. 2009
SAP361 (C10)	Aphanomyces cochlioides	Beta vulgaris	Amaranthaceae	Caryophyllales	FM999219	USA	Diéguez-Uribeondo et al. 2009
SAP362 (F42)	Aphanomyces cochlioides	Beta vulgaris	Amaranthaceae	Caryophyllales	FM999220	USA	Diéguez-Uribeondo et al. 2009
SAP365 (C001156)	Aphanomyces cochlioides	Beta vulgaris	Amaranthaceae	Caryophyllales	FM999221	USA	Diéguez-Uribeondo et al. 2009
SAP371 (C22)	Aphanomyces cochlioides	Beta vulgaris	Amaranthaceae	Caryophyllales	FM999223	USA	Diéguez-Uribeondo et al. 2009
SAP372 (TX-1)	Aphanomyces cochlioides	Beta vulgaris	Amaranthaceae	Caryophyllales	FM999224	USA	Diéguez-Uribeondo et al. 2009
PM1	Aphanomyces cochlioides	Beta vulgaris	Amaranthaceae	Caryophyllales	KJ744312	Germany	Liebe et al. 2016
n/a	Aphanomyces cochlioides	Celosia cristata	Amaranthaceae	Caryophyllales	n/a	n/a	Islam et al. 2004
2012-003	Aphanomyces cochlioides (unverified)	Beta vulgaris	Amaranthaceae	Caryophyllales	KJ744369	Germany	Liebe et al. 2016
2013-003	Aphanomyces cochlioides (unverified)	Beta vulgaris	Amaranthaceae	Caryophyllales	KJ744370	Germany	Liebe et al. 2016
n/a	Aphanomyces euteiches	Allium cepa	Amaryllidaceae	Asparagales	n/a	n/a	Papavizas and Ayers 1974
n/a	Aphanomyces euteiches	Amaranthus retroflexus	Amaranthaceae	Caryophyllales	n/a	n/a	Papavizas and Ayers 1974
n/a	Aphanomyces euteiches	Apium graveolens	Apiaceae	Apiales	n/a	n/a	Doran et al. 1942
n/a	Aphanomyces euteiches	Apium graveolens	Apiaceae	Apiales	n/a	n/a	Papavizas and Ayers 1974
n/a	Aphanomyces euteiches	Astragalus canadensis	Fabaceae	Fabales	n/a	USA	Malvick et al. 2008
n/a	Aphanomyces euteiches	Astragalus cicer	Fabaceae	Fabales	n/a	n/a	Papavizas and Ayers 1974
n/a	Aphanomyces euteiches	Avena sativa	Poaceae	Poales	n/a	n/a	Papavizas and Ayers 1974
n/a	Aphanomyces euteiches	Beta vulgaris	Amaranthaceae	Caryophyllales	n/a	n/a	Papavizas and Ayers 1974
n/a	Aphanomyces euteiches	Brassica oleracea	Brassicaceae	Brassicales	n/a	n/a	Papavizas and Ayers 1974
n/a	Aphanomyces euteiches	Capsella bursapastoris	Brassicaceae	Brassicales	n/a	New Zealand	Chan & Close 1987
n/a	Aphanomyces euteiches	Capsicum frutescens	Solanaceae	Solanales	n/a	n/a	Papavizas and Ayers 1974
n/a	Aphanomyces euteiches	Chenopodium album	Amaranthaceae	Caryophyllales	n/a	n/a	Papavizas and Ayers 1974
n/a	Aphanomyces euteiches	Cicer arietinum	Fabaceae	Fabales	n/a	n/a	Papavizas and Ayers 1974
n/a	Aphanomyces euteiches	Cicer arietinum	Fabaceae	Fabales	n/a	n/a	Papavizas and Ayers 1974
n/a	Aphanomyces euteiches	Crotalaria spectabilis	Fabaceae	Fabales	n/a	n/a	Papavizas and Ayers 1974
n/a	Aphanomyces euteiches	Cucumis sativus	Cucurbitaceae	Cucurbitales	n/a	n/a	Papavizas and Ayers 1974
n/a	Aphanomyces euteiches	Cyanopsis tetragnoloba	Fabaceae	Fabales	n/a	n/a	Papavizas and Ayers 1974
n/a	Aphanomyces euteiches	Dalea candida	Fabaceae	Fabales	n/a	USA	Malvick et al. 2008
n/a	Aphanomyces euteiches	Dalea purpurea	Fabaceae	Fabales	n/a	USA	Malvick et al. 2008
n/a	Aphanomyces euteiches	Daucus carota	Apiaceae	Apiales	n/a	n/a	Papavizas and Ayers 1974
n/a	Aphanomyces euteiches	Desmodium illinoense	Fabaceae	Fabales	n/a	USA	Malvick et al. 2008
n/a	Aphanomyces euteiches	Echinodorus brevipedicellatus	Alismataceae	Alismatales	n/a	USA	Ridings and Zettler 1973
n/a	Aphanomyces euteiches	Echinodorus brevipedicellatus	Alismataceae	Alismatales	n/a	n/a	Papavizas and Ayers 1974
n/a	Aphanomyces euteiches	Glycine max	Fabaceae	Fabales	n/a	n/a	Papavizas and Ayers 1974
n/a	Aphanomyces euteiches	Glycine max	Fabaceae	Fabales	n/a	n/a	Papavizas and Ayers 1974
n/a	Aphanomyces euteiches	Helianthus annus	Asteraceae	Asterales	n/a	n/a	Papavizas and Ayers 1974
n/a	Aphanomyces euteiches	Hordeum vulgare	Poaceae	Poales	n/a	n/a	Papavizas and Ayers 1974
n/a	Aphanomyces euteiches	Kochia scoparia	Chenopodiaceae	Caryophyllales	n/a	n/a	Papavizas and Ayers 1974
n/a	Aphanomyces euteiches	Lactuca sativa	Asteraceae	Asterales	n/a	n/a	Papavizas and Ayers 1974
n/a	Aphanomyces euteiches	Lathyrus cicera	Fabaceae	Fabales	n/a	n/a	Papavizas and Ayers 1974
n/a	Aphanomyces euteiches	Lathyrus hirsustus	Fabaceae	Fabales	n/a	n/a	Papavizas and Ayers 1974
n/a	Aphanomyces euteiches	Lathyrus latifolius	Fabaceae	Fabales	n/a	n/a	Papavizas and Ayers 1974
n/a	Aphanomyces euteiches	Lathyrus odoratus	Fabaceae	Fabales	n/a	Norway	Solberg 1925
n/a	Aphanomyces euteiches	Lathyrus odoratus	Fabaceae	Fabales	n/a	n/a	Papavizas and Ayers 1974
n/a	Aphanomyces euteiches	Lathyrus odoratus	Fabaceae	Fabales	n/a	n/a	Papavizas and Ayers 1974
n/a	Aphanomyces euteiches	Lathyrus sp.	Fabaceae	Fabales	n/a	USA	Linford 1927
n/a	Aphanomyces euteiches	Lathyrus sp.	Fabaceae	Fabales	n/a	n/a	Papavizas and Ayers 1974
n/a	Aphanomyces euteiches	Lathyrus tingitanus	Fabaceae	Fabales	n/a	n/a	Papavizas and Ayers 1974
n/a	Aphanomyces euteiches	Vicia lens (Lens culinaris)	Fabaceae	Fabales	n/a	USA	Vandemark & Porter 2008
n/a	Aphanomyces euteiches	Linum usitatissimum	Linaceae	Malpighiales	n/a	n/a	Papavizas and Ayers 1974
n/a	Aphanomyces euteiches	Lotus corniculatus	Fabaceae	Fabales	n/a	n/a	Papavizas and Ayers 1974
n/a	Aphanomyces euteiches	Lupinus luteus	Fabaceae	Fabales	n/a	n/a	Papavizas and Ayers 1974
n/a	Aphanomyces euteiches	Lupinus luteus	Fabaceae	Fabales	n/a	n/a	Papavizas and Ayers 1974
n/a	Aphanomyces euteiches	Lupinus sp.	Fabaceae	Fabales	n/a	Norway	Solberg 1925
n/a	Aphanomyces euteiches	Lychnis alba	Caryophyllaceae	Caryophyllales	n/a	n/a	Papavizas and Ayers 1974
n/a	Aphanomyces euteiches	Malva pusilla (Malva rotundifolia)	Malvaceae	Malvales	n/a	n/a	Papavizas and Ayers 1974
n/a	Aphanomyces euteiches	Medicago lupulina	Fabaceae	Fabales	n/a	n/a	Papavizas and Ayers 1974
n/a	Aphanomyces euteiches	Medicago lupulina	Fabaceae	Fabales	n/a	n/a	Papavizas and Ayers 1974
n/a	Aphanomyces euteiches	Medicago lupulina	Fabaceae	Fabales	n/a	n/a	Papavizas and Ayers 1974
n/a	Aphanomyces euteiches	Medicago lupulina	Fabaceae	Fabales	n/a	n/a	Papavizas and Ayers 1974
n/a	Aphanomyces euteiches	Medicago sativa	Fabaceae	Fabales	n/a	n/a	Papavizas and Ayers 1974
n/a	Aphanomyces euteiches	Medicago sativa	Fabaceae	Fabales	n/a	USA	Malvick et al. 2008
n/a	Aphanomyces euteiches	Medicago truncatula	Fabaceae	Fabales	n/a	France	Vandemark & Grünwald 2004
n/a	Aphanomyces euteiches	Melilotus albus	Fabaceae	Fabales	n/a	n/a	Papavizas and Ayers 1974
n/a	Aphanomyces euteiches	Melilotus albus	Fabaceae	Fabales	n/a	n/a	Papavizas and Ayers 1974
n/a	Aphanomyces euteiches	Melilotus officinalis	Fabaceae	Fabales	n/a	n/a	Papavizas and Ayers 1974
n/a	Aphanomyces euteiches	Onobrychis viciifolia	Fabaceae	Fabales	n/a	n/a	Papavizas and Ayers 1974
n/a	Aphanomyces euteiches	Onobrychis viciifolia	Fabaceae	Fabales	n/a	n/a	Papavizas and Ayers 1974
n/a	Aphanomyces euteiches	Onobrychis viciifolia	Fabaceae	Fabales	n/a	n/a	Papavizas and Ayers 1974
n/a	Aphanomyces euteiches	Phaseolus lunatus	Fabaceae	Fabales	n/a	n/a	Papavizas and Ayers 1974
n/a	Aphanomyces euteiches	Phaseolus lunatus	Fabaceae	Fabales	n/a	n/a	Papavizas and Ayers 1974
n/a	Aphanomyces euteiches	Phaseolus sp.	Fabaceae	Fabales	n/a	Norway	Solberg 1925
n/a	Aphanomyces euteiches	Phaseolus vulgaris	Fabaceae	Fabales	n/a	n/a	Papavizas and Ayers 1974
n/a	Aphanomyces euteiches	Phaseolus vulgaris	Fabaceae	Fabales	n/a	USA	Malvick et al. 2008
n/a	Aphanomyces euteiches	Picea engelmannii	Pinaceae	Pinales	n/a	n/a	Eliason 1928
n/a	Aphanomyces euteiches	Pinus banksiana	Pinaceae	Pinales	n/a	n/a	Eliason 1928
n/a	Aphanomyces euteiches	Pinus banksiana	Pinaceae	Pinales	n/a	n/a	Papavizas and Ayers 1974
n/a	Aphanomyces euteiches	Pisum sativum	Fabaceae	Fabales	n/a	USA	Jones and Drechsler 1925
n/a	Aphanomyces euteiches	Pisum sativum	Fabaceae	Fabales	n/a	Norway	Solberg 1925
n/a	Aphanomyces euteiches	Pisum sativum	Fabaceae	Fabales	n/a	USA	Haenseler 1926
n/a	Aphanomyces euteiches	Pisum sativum	Fabaceae	Fabales	n/a	USA	King and Bissonette 1954
n/a	Aphanomyces euteiches	Pisum sativum	Fabaceae	Fabales	n/a	n/a	Libro 2
n/a	Aphanomyces euteiches	Pisum sativum	Fabaceae	Fabales	n/a	n/a	Jones and Drechsler 1925
n/a	Aphanomyces euteiches	Pisum sativum	Fabaceae	Fabales	n/a	n/a	Papavizas and Ayers 1974
n/a	Aphanomyces euteiches	Pisum sativum	Fabaceae	Fabales	n/a	USA	Malvick et al. 2008
MAFF 305549	Aphanomyces euteiches	Pisum sativum	Fabaceae	Fabales	n/a	Japan	Phadee et al. 2004
n/a	Aphanomyces euteiches	Portulaca acetosa	Portulacaceae	Caryophyllales	n/a	n/a	Papavizas and Ayers 1974
n/a	Aphanomyces euteiches	Pseudotsuga menziesii	Pinaceae	Pinales	n/a	n/a	Eliason 1928
n/a	Aphanomyces euteiches	Raphanus sativus	Brassicaceae	Brassicales	n/a	n/a	Papavizas and Ayers 1974
n/a	Aphanomyces euteiches	Rumex acetosa	Polygonaceae	Caryophyllales	n/a	n/a	Papavizas and Ayers 1974
n/a	Aphanomyces euteiches	Setaria italica	Poaceae	Poales	n/a	n/a	Papavizas and Ayers 1974
n/a	Aphanomyces euteiches	Solanum lycopersicum	Solanaceae	Solanales	n/a	n/a	Papavizas and Ayers 1974
n/a	Aphanomyces euteiches	Spinacia oleracea	Amaranthaceae	Caryophyllales	n/a	n/a	Papavizas and Ayers 1974
n/a	Aphanomyces euteiches	Stellaria media	Caryophyllaceae	Caryophyllales	n/a	New Zealand	Chan & Close 1987
n/a	Aphanomyces euteiches	Trifolium alexandrinum	Fabaceae	Fabales	n/a	USA	Malvick et al. 2008
n/a	Aphanomyces euteiches	Trifolium medium (Trifolium ambiguum)	Fabaceae	Fabales	n/a	USA	Malvick et al. 2008
n/a	Aphanomyces euteiches	Trifolium hybridum	Fabaceae	Fabales	n/a	n/a	Papavizas and Ayers 1974
n/a	Aphanomyces euteiches	Trifolium incarnatum	Fabaceae	Fabales	n/a	n/a	Papavizas and Ayers 1974
n/a	Aphanomyces euteiches	Trifolium incarnatum	Fabaceae	Fabales	n/a	USA	Malvick et al. 2008
n/a	Aphanomyces euteiches	Trifolium pratense	Fabaceae	Fabales	n/a	n/a	Papavizas and Ayers 1974
n/a	Aphanomyces euteiches	Trifolium pratense	Fabaceae	Fabales	n/a	n/a	Papavizas and Ayers 1974
n/a	Aphanomyces euteiches	Trifolium pratense	Fabaceae	Fabales	n/a	USA	Malvick et al. 2008
n/a	Aphanomyces euteiches	Trifolium repens	Fabaceae	Fabales	n/a	USA	Malvick et al. 2008
n/a	Aphanomyces euteiches	Trifolium sp.	Fabaceae	Fabales	n/a	Norway	Solberg 1925
n/a	Aphanomyces euteiches	Trifolium subterraneum	Fabaceae	Fabales	n/a	n/a	Papavizas and Ayers 1974
n/a	Aphanomyces euteiches	Triticum eastivum	Poaceae	Poales	n/a	n/a	Papavizas and Ayers 1974
n/a	Aphanomyces euteiches	Verbascum thapsus	Scrophulariaceae	Lamiales	n/a	n/a	Papavizas and Ayers 1974
n/a	Aphanomyces euteiches	Vicia angustifolia	Fabaceae	Fabales	n/a	n/a	Papavizas and Ayers 1974
n/a	Aphanomyces euteiches	Vicia angustifolia	Fabaceae	Fabales	n/a	n/a	Papavizas and Ayers 1974
n/a	Aphanomyces euteiches	Vicia angustifolia	Fabaceae	Fabales	n/a	n/a	Papavizas and Ayers 1974
n/a	Aphanomyces euteiches	Vicia benghalensis	Fabaceae	Fabales	n/a	n/a	Papavizas and Ayers 1974
n/a	Aphanomyces euteiches	Vicia dasycarpa	Fabaceae	Fabales	n/a	n/a	Papavizas and Ayers 1974
n/a	Aphanomyces euteiches	Vicia dasycarpa	Fabaceae	Fabales	n/a	n/a	Papavizas and Ayers 1974
n/a	Aphanomyces euteiches	Vicia ervilia	Fabaceae	Fabales	n/a	n/a	Papavizas and Ayers 1974
n/a	Aphanomyces euteiches	Vicia faba	Fabaceae	Fabales	n/a	n/a	Papavizas and Ayers 1974
n/a	Aphanomyces euteiches	Vicia faba	Fabaceae	Fabales	n/a	n/a	Papavizas and Ayers 1974
n/a	Aphanomyces euteiches	Vicia fulgens	Fabaceae	Fabales	n/a	n/a	Papavizas and Ayers 1974
n/a	Aphanomyces euteiches	Vicia fulgens	Fabaceae	Fabales	n/a	n/a	Papavizas and Ayers 1974
n/a	Aphanomyces euteiches	Vicia gigantea	Fabaceae	Fabales	n/a	n/a	Papavizas and Ayers 1974
n/a	Aphanomyces euteiches	Vicia gigantea	Fabaceae	Fabales	n/a	n/a	Papavizas and Ayers 1974
n/a	Aphanomyces euteiches	Vicia monantha	Fabaceae	Fabales	n/a	n/a	Papavizas and Ayers 1974
n/a	Aphanomyces euteiches	Vicia pannonica	Fabaceae	Fabales	n/a	n/a	Papavizas and Ayers 1974
n/a	Aphanomyces euteiches	Vicia pannonica	Fabaceae	Fabales	n/a	n/a	Papavizas and Ayers 1974
n/a	Aphanomyces euteiches	Vicia sativa	Fabaceae	Fabales	n/a	n/a	Papavizas and Ayers 1974
n/a	Aphanomyces euteiches	Vicia sativa	Fabaceae	Fabales	n/a	n/a	Papavizas and Ayers 1974
n/a	Aphanomyces euteiches	Vicia sp.	Fabaceae	Fabales	n/a	USA	Linford 1927
n/a	Aphanomyces euteiches	Vicia villosa	Fabaceae	Fabales	n/a	n/a	Papavizas and Ayers 1974
n/a	Aphanomyces euteiches	Vicia villosa	Fabaceae	Fabales	n/a	USA	Malvick et al. 2008
n/a	Aphanomyces euteiches	Vigna radiata (Phaseolus aureus)	Fabaceae	Fabales	n/a	n/a	Papavizas and Ayers 1974
n/a	Aphanomyces euteiches	Vigna radiata (Phaseolus aureus)	Fabaceae	Fabales	n/a	n/a	Papavizas and Ayers 1974
n/a	Aphanomyces euteiches	Viola arvensis	Violaceae	Malpighiales	n/a	New Zealand	Chan & Close 1987
n/a	Aphanomyces euteiches	Viola cornuta	Violaceae	Malpighiales	n/a	n/a	Papavizas and Ayers 1974
n/a	Aphanomyces euteiches	Viola tricolor	Violaceae	Malpighiales	n/a	n/a	Papavizas and Ayers 1974
n/a	Aphanomyces euteiches	Zea mays	Poaceae	Poales	n/a	n/a	Papavizas and Ayers 1974
315	Aphanomyces euteiches	Farm soil (Pisum sativum)	Farm soil	Substrate	KM486065	Canada	Chatterton et al. 2015
206	Aphanomyces euteiches	Farm soil (Pisum sativum)	Farm soil	Substrate	KM486067	Canada	Chatterton et al. 2015
SD_LN1	Aphanomyces euteiches	Vicia lens (Lens culinaris)	Fabaceae	Fabales	KT896667	USA	Zitnick-Anderson & Pasche 2015
MF1	Aphanomyces euteiches	Medicago sativa	Fabaceae	Fabales	AY353907	USA	Levenfors & Fatehi 1992
MHA41	Aphanomyces euteiches	Medicago sativa	Fabaceae	Fabales	AY353908	USA	Levenfors & Fatehi 1993
57	Aphanomyces euteiches	Melilotus officinalis	Fabaceae	Fabales	AY353904	Sweden	Levenfors & Fatehi 2004
11	Aphanomyces euteiches	Phaseolus vulgaris	Fabaceae	Fabales	AY353905	Norway	Levenfors & Fatehi 2004
110	Aphanomyces euteiches	Phaseolus vulgaris	Fabaceae	Fabales	AY353909	USA	Levenfors & Fatehi 1994
ATCC 46688	Aphanomyces euteiches	Phaseolus vulgaris	Fabaceae	Fabales	AY353910	USA	Levenfors & Fatehi 2004
R	Aphanomyces euteiches	Pisum sativum	Fabaceae	Fabales	AY353901	Sweden	Diéguez-Uribeondo et al. 2009
5	Aphanomyces euteiches	Pisum sativum	Fabaceae	Fabales	AY353902	USA	Levenfors & Fatehi 2004
63	Aphanomyces euteiches	Pisum sativum	Fabaceae	Fabales	AY353903	France	Levenfors & Fatehi 2004
n/a	Aphanomyces euteiches	Pisum sativum	Fabaceae	Fabales	AY647190	n/a	Levenfors & Fatehi 1991
ATCC 201684	Aphanomyces euteiches	Pisum sativum	Fabaceae	Fabales	AY683887	Sweden	Royo et al. 2004
SAP357 (CAEMM35)	Aphanomyces euteiches	Pisum sativum	Fabaceae	Fabales	FM999225	USA	Diéguez-Uribeondo et al. 2009
SAP368 (CBS154.73)	Aphanomyces euteiches	Pisum sativum	Fabaceae	Fabales	FM999226	Norway	Diéguez-Uribeondo et al. 2009
55	Aphanomyces euteiches	Pisum sativum	Fabaceae	Fabales	KT285705	USA	Zitnick-Anderson & Pasche 2015
SD_FP1	Aphanomyces euteiches	Pisum sativum	Fabaceae	Fabales	KT896668	USA	Zitnick-Anderson & Pasche 2015
SAP1479	Aphanomyces euteiches	Pisum sativum roots	Fabaceae	Fabales	JX418020	Denmark	Melida et al. 2013
1309	Aphanomyces euteiches	Pisum sativum roots	Fabaceae	Fabales	KM486066	Canada	Chatterton et al. 2015
109	Aphanomyces euteiches	Vicia arbense	Fabaceae	Fabales	AY353906	Sweden	Levenfors & Fatehi 2004
IA0475	Aphanomyces euteiches	Water	Water	Substrate	AY283646	Japan	Diéguez-Uribeondo et al. 2009
M6/1	Aphanomyces fennicus	Astacus astacus	Astacidae	Decapoda	MH269708	Finland	Viljamaa-Dirks and Heinikainen 2019
M6/2	Aphanomyces fennicus	Astacus astacus	Astacidae	Decapoda	MH269709	Finland	Viljamaa-Dirks and Heinikainen 2019
M7/3	Aphanomyces fennicus	Astacus astacus	Astacidae	Decapoda	MH269710	Finland	Viljamaa-Dirks and Heinikainen 2019
SAP233	Aphanomyces frigidophilus	Austropotamobius pallipes	Astacidae	Decapoda	AM235674	Spain	Ballesteros et al. 2006
SAP472	Aphanomyces frigidophilus	Austropotamobius pallipes	Astacidae	Decapoda	FM992370	Spain	Diéguez-Uribeondo et al. 2009
n/a	Aphanomyces frigidophilus	Coregonus lavaretus eggs	Salmonidae	Salmoniformes	n/a	Poland	Czeczuga et al. 2004
n/a	Aphanomyces frigidophilus	Pacifastacus leniusculus	Astacidae	Decapoda	EU443838	Germany?	Unpublished
n/a	Aphanomyces frigidophilus	Salmo salar eggs	Salmonidae	Salmoniformes	n/a	Poland	Czeczuga et al. 2011
n/a	Aphanomyces frigidophilus	Salmo trutta	Salmonidae	Salmoniformes	n/a	Poland	Czeczuga et al. 2005
NJM 9500	Aphanomyces frigidophilus	Salvelinus leucomaenis eggs	Salmonidae	Salmoniformes	AY647192	Japan	Unpublished
n/a	Aphanomyces frigidophilus	Water	Water	Substrate	?	Poland	Kiziewicz et al. 2013
SAP263	Aphanomyces frigidophilus	Water	Water	Substrate	FM999233	Spain	Diéguez-Uribeondo et al. 2009
WLL-2012 isolate 162	Aphanomyces frigidophilus	Water	Water	Substrate	JX087973	Canada	de la Bastide et al. (2015)
WLL-2012 isolate 167	Aphanomyces frigidophilus	Water	Water	Substrate	JX087974	Canada	de la Bastide et al. (2015)
WLL-2012 isolate 268	Aphanomyces frigidophilus	Water	Water	Substrate	JX087975	Canada	de la Bastide et al. (2015)
WLL-2012 isolate 269	Aphanomyces frigidophilus	Water	Water	Substrate	JX087976	Canada	de la Bastide et al. (2015)
n/a	Aphanomyces helicoides	Aeshna mixta	Aeshnidae	Odonata	n/a	Poland	Czeczuga et al. 1999
n/a	Aphanomyces helicoides	Agabus bipustulatus	Dysticidae	Coleoptera	n/a	Poland	Czeczuga & Godlewska 2001
n/a	Aphanomyces helicoides	Anabas testudineus	Anabatidae	Anabatiformes	n/a	n/a	Srivastava 1980d
n/a	Aphanomyces helicoides	Anabolia laevis larvae	Limnephilidae	Trichoptera	n/a	Poland	Czeczuga & Godlewska 2001
n/a	Aphanomyces helicoides	Ant eggs	Formicidae	Hymenoptera	n/a	Germany	Cutter 1941
n/a	Aphanomyces helicoides	Ant eggs	Formicidae	Hymenoptera	n/a	Argentina	Steciow 1993
n/a	Aphanomyces helicoides	Cirrhinus mrigala	Cyprinidae	Cypriniformes	n/a	n/a	Mekrani 1980
n/a	Aphanomyces helicoides	Common carp	Cyprinidae	Cypriniformes	n/a	India	Srivastava & Srivastava 1976
n/a	Aphanomyces helicoides	Cyprinus carpio	Cyprinidae	Cypriniformes	n/a	n/a	Mekrani 1980
n/a	Aphanomyces helicoides	Cyprinus carpio eggs	Cyprinidae	Cypriniformes	n/a	n/a	Srivastava 1976; Srivastava & Srivastava 1976
n/a	Aphanomyces helicoides	Ephemeridae exhuviae	Ephemeridae	Ephemeroptera	n/a	USA	Cutter 1941
n/a	Aphanomyces helicoides	Erythromma najas larvae	Coenagrionidae	Odonata	n/a	Poland	Czeczuga & Godlewska 2001
n/a	Aphanomyces helicoides	Felis catus	Felidae	Carnivora	n/a	Poland	Czeczuga & Muszynska 2001
n/a	Aphanomyces helicoides	Glossiphonia heteroclita	Glossiphoniidae	Rhynchobdellida	n/a	n/a	Czeczuga et al. 2003
n/a	Aphanomyces helicoides	Insect exhuviae	n/a	Substrate	n/a	USA	Cutter 1941
n/a	Aphanomyces helicoides	Insect exhuviae	n/a	Substrate	n/a	USA	Scott 1958
n/a	Aphanomyces helicoides	Insect exhuviae	n/a	Substrate	n/a	Argentina	Steciow 1993
n/a	Aphanomyces helicoides	Labeo calbasu	Cyprinidae	Cypriniformes	n/a	n/a	Mekrani 1980
n/a	Aphanomyces helicoides	Labeo rohita	Cyprinidae	Cypriniformes	n/a	n/a	Mekrani 1980
n/a	Aphanomyces helicoides	Laccophilus minutus	Dytiscidae	Coleoptera	n/a	Poland	Czeczuga & Godlewska 2001
n/a	Aphanomyces helicoides	Odonata exhuviae	Odonata	Odonata	n/a	USA	Cutter 1941
n/a	Aphanomyces helicoides	Salix flavilatera larvae	Ephemeroptera	Ephemeroptera	n/a	Poland	Czeczuga & Godlewska 2001
n/a	Aphanomyces helicoides	Ant eggs in water	Formicidae	Hymenoptera	n/a	Germany	Minden 1915
n/a	Aphanomyces helicoides	Snake exuviae	n/a	Substrate	n/a	Argentina	Steciow 1993
n/a	Aphanomyces helicoides	Soil	Soil	Substrate	n/a	Cuba	Scott 1958
n/a	Aphanomyces helicoides	Soil	Soil	Substrate	n/a	Brazil	Da Silva & Rocha 2017
n/a	Aphanomyces helicoides	Tipula scripta larvae	Tipulidae	Diptera	n/a	Poland	Czeczuga & Godlewska 2001
n/a	Aphanomyces helicoides	Tor tor	Cyprinidae	Cypriniformes	n/a	Himalaya	Khulbe 1992
n/a	Aphanomyces helicoides	Water	Water	Substrate	n/a	Holland	Boedijn 1923
n/a	Aphanomyces helicoides	Water	Water	Substrate	n/a	USA	Couch 1926
n/a	Aphanomyces helicoides	Water	Water	Substrate	n/a	Japan	Ito 1944
n/a	Aphanomyces helicoides	Water	Water	Substrate	n/a	USA	Scott 1958
n/a	Aphanomyces helicoides	Water	Water	Substrate	n/a	India	Srivastava 1967
n/a	Aphanomyces helicoides	Water	Water	Substrate	n/a	Lithuania	Markovskaja 2007
n/a	Aphanomyces helicoides	Water	Water	Substrate	n/a	Brazil	Pires-Zotarelli & Rocha 2007
n/a	Aphanomyces helicoides	Water	Water	Substrate	n/a	Brazil	De Miranda & Pires-Zotarelli 2012
CCIBt 4331	Aphanomyces helicoides-SP4	Sediment (submerged leaves)	Sediment	Substrate	MK513781	Brasil	Pires-Zotarelli et al 2019
CPZ100	Aphanomyces helicoides-SP4	Sediment from freshwater body	Sediment	Substrate	MK513782	Brasil	Pires-Zotarelli et al 2019
n/a	Aphanomyces invadans	Acanthocobitis botia	Nemacheilidae	Cypriniformes	n/a	n/a	Hebert et al. 2019
n/a	Aphanomyces invadans	Acanthopagrus australis	Sparidae	Perciformes	n/a	Australia	Lilley et al. 1998
n/a	Aphanomyces invadans	Acanthopagrus australis	Sparidae	Perciformes	n/a	Australia	Fraser et al. 1992
4 PS 48	Aphanomyces invadans	Acanthopagrus australis	Sparidae	Perciformes	n/a	Australia	Phadee et al. 2004
n/a	Aphanomyces invadans	Acanthopagrus australis	Sparidae	Perciformes	n/a	n/a	Fraser et al. 1992
n/a	Aphanomyces invadans	Acanthopagrus australis	Sparidae	Perciformes	n/a	n/a	Hebert et al. 2019
n/a	Aphanomyces invadans	Acanthopagrus berda	Sparidae	Perciformes	n/a	n/a	OIE 2013
n/a	Aphanomyces invadans	Acanthopagrus berda	Sparidae	Perciformes	n/a	n/a	Hebert et al. 2019
3	Aphanomyces invadans	Ailia coila	Ailiidae	Siluriformes	n/a	n/a	Hebert et al. 2019
n/a	Aphanomyces invadans	Ailia punctata	Ailiidae	Siluriformes	n/a	n/a	Hebert et al. 2019
n/a	Aphanomyces invadans	Alosa sapidissima	Clupeidae	Clupeiformes	n/a	n/a	Sosa et al. 2007
n/a	Aphanomyces invadans	Alosa sapidissima	Clupeidae	Clupeiformes	n/a	n/a	Hebert et al. 2019
n/a	Aphanomyces invadans	Ambassis agassizii	Ambassidae	Perciformes	n/a	n/a	Humphrey and Pearce 2004
n/a	Aphanomyces invadans	Ambassis agassizii	Ambassidae	Perciformes	n/a	n/a	Hebert et al. 2019
n/a	Aphanomyces invadans	Amblypharyngodon mola	Danionidae	Cypriniformes	n/a	n/a	Hebert et al. 2019
n/a	Aphanomyces invadans	Ameiurus melas	Ictaluridae	Siluriformes	n/a	n/a	Hawke et al. 2003
n/a	Aphanomyces invadans	Ameiurus melas	Ictaluridae	Siluriformes	n/a	n/a	Hebert et al. 2019
n/a	Aphanomyces invadans	Ameiurus nebulosus	Ictaluridae	Siluriformes	n/a	n/a	OIE 2013
n/a	Aphanomyces invadans	Ameiurus nebulosus	Ictaluridae	Siluriformes	n/a	n/a	Hebert et al. 2019
n/a	Aphanomyces invadans	Amniataba percoides	Terapontidae	Centrarchiformes	n/a	n/a	Humphrey and Pearce 2004
n/a	Aphanomyces invadans	Amniataba percoides	Terapontidae	Centrarchiformes	n/a	n/a	Hebert et al. 2019
n/a	Aphanomyces invadans	Anabas testudineus	Anabatidae	Anabatiformes	n/a	n/a	OIE 2013
n/a	Aphanomyces invadans	Anabas testudineus	Anabatidae	Anabatiformes	n/a	n/a	Afzali et al. 2015
n/a	Aphanomyces invadans	Anabas testudineus	Anabatidae	Anabatiformes	n/a	n/a	Hebert et al. 2019
M106	Aphanomyces invadans	Anabas testudineus	Anabatidae	Anabatiformes	MK072628	Bangladesh	Sarowar et al. 2019
Jkoi	Aphanomyces invadans	Anabas testudineus	Anabatidae	Anabatiformes	MK072636	Bangladesh	Sarowar et al. 2019
n/a	Aphanomyces invadans	Anabas testudineus	Anabatidae	Anabatiformes	n/a	Philipines	Lilley et al. 1998
M-FR-1	Aphanomyces invadans	Anabas testudineus	Anabatidae	Anabatiformes	MK072626	India	Sarowar et al. 2019
M-FR-2	Aphanomyces invadans	Anabas testudineus	Anabatidae	Anabatiformes	MK072625	India	Sarowar et al. 2019
M-106	Aphanomyces invadans	Anabas testudineus	Anabatidae	Anabatiformes	MK072628	India	Sarowar et al. 2019
J-116	Aphanomyces invadans	Anabas testudineus	Anabatidae	Anabatiformes	MK072632	India	Sarowar et al. 2019
J-Koi	Aphanomyces invadans	Anabas testudineus	Anabatidae	Anabatiformes	MK072636	India	Sarowar et al. 2019
n/a	Aphanomyces invadans	Anguilla anguilla	Anguillidae	Anguilliformes	n/a	Europe	Oidtman et al. 2004
n/a	Aphanomyces invadans	Archosargus probatocephalus	Sparidae	Perciformes	n/a	n/a	Sosa et al. 2007
n/a	Aphanomyces invadans	Archosargus probatocephalus	Sparidae	Perciformes	n/a	n/a	Hebert et al. 2019
n/a	Aphanomyces invadans	Arius sp	Ariidae	Siluriformes	n/a	n/a	Callinan et al. 1995
n/a	Aphanomyces invadans	Arius sp	Ariidae	Siluriformes	n/a	n/a	Hebert et al. 2019
n/a	Aphanomyces invadans	Synclidopus macleayanus (Aseraggodes macleayanus)	Soleidae	Pleuronectiformes	n/a	n/a	OIE 2013
n/a	Aphanomyces invadans	Badis badis	Badidae	Anabantiformes	n/a	n/a	Hebert et al. 2019
n/a	Aphanomyces invadans	Bairdiella chrysoura	Sciaenidae	Perciformes	n/a	n/a	Sosa et al. 2007
n/a	Aphanomyces invadans	Bairdiella chrysoura	Sciaenidae	Perciformes	n/a	n/a	Hebert et al. 2019
n/a	Aphanomyces invadans	Barbonymus gonionotus (Barbodes gonionotus)	Cyprinidae	Cypriniformes	n/a	n/a	Khan et al. 2001
n/a	Aphanomyces invadans	Barbonymus gonionotus (Barbodes gonionotus)	Cyprinidae	Cypriniformes	n/a	Thailand, Bangladesh	Lilley et al. 1998
n/a	Aphanomyces invadans	Enteromius palodinosus (Barbus palodinosus)	Cyprinidae	Cypriniformes	n/a	n/a	Songe et al. 2012
n/a	Aphanomyces invadans	Enteromius poechii (Barbus poechii)	Cyprinidae	Cypriniformes	n/a	n/a	Songe et al. 2012
n/a	Aphanomyces invadans	Enteromius thamalakanensis (Barbus thamalakanensis)	Cyprinidae	Cypriniformes	n/a	n/a	FAO 2009
n/a	Aphanomyces invadans	Enteromius unitaeniatus (Barbus unitaeniatus)	Cyprinidae	Cypriniformes	n/a	n/a	Songe et al. 2012
n/a	Aphanomyces invadans	Brevoortia tyrannus	Clupeidae	Clupeiformes	n/a	Canada, USA	Johnson et al. 2004
n/a	Aphanomyces invadans	Brevoortia tyrannus	Clupeidae	Clupeiformes	n/a	n/a	Hebert et al. 2019
n/a	Aphanomyces invadans	Bidyanus bidyanus	Terapontidae	Centrarchiformes	n/a	Australia	Lilley et al. 1998
n/a	Aphanomyces invadans	Bidyanus bidyanus	Terapontidae	Centrarchiformes	n/a	n/a	Lilley et al. 1998
n/a	Aphanomyces invadans	Bidyanus bidyanus	Terapontidae	Centrarchiformes	n/a	n/a	Hebert et al. 2019
n/a	Aphanomyces invadans	Botia dario	Botiidae	Cypriniformes	n/a	n/a	Hebert et al. 2019
n/a	Aphanomyces invadans	Branchybogius nunus	Gobiidae	Gobiiformes	n/a	n/a	Hebert et al. 2019
NJM 0006	Aphanomyces invadans	Brevoortia tyrannus	Clupeidae	Clupeiformes	AY283644	USA	Diéguez-Uribeondo et al. 2009
NJM 0002	Aphanomyces invadans	Brevoortia tyrannus	Clupeidae	Clupeiformes	AY283645	USA	Diéguez-Uribeondo et al. 2009
SAP307 (AINV1)	Aphanomyces invadans	Brevoortia tyrannus	Clupeidae	Clupeiformes	FM999229	USA	Diéguez-Uribeondo et al. 2009
SAP308 (AINV2	Aphanomyces invadans	Brevoortia tyrannus	Clupeidae	Clupeiformes	FM999230	USA	Diéguez-Uribeondo et al. 2009
SAP309 (AINV3)	Aphanomyces invadans	Brevoortia tyrannus	Clupeidae	Clupeiformes	FM999231	USA	Diéguez-Uribeondo et al. 2009
n/a	Aphanomyces invadans	Brevoortia tyrannus	Clupeidae	Clupeiformes	n/a	USA	Dykstra et al. 2008
NJM 0006	Aphanomyces invadans	Brevoortia tyrannus	Clupeidae	Clupeiformes	n/a	USA	Phadee et al. 2004
NJM 0008	Aphanomyces invadans	Brevoortia tyrannus	Clupeidae	Clupeiformes	n/a	USA	Phadee et al. 2004
n/a	Aphanomyces invadans	Brevoortia tyrannus	Clupeidae	Clupeiformes	n/a	n/a	Dykstra et al. 1986
n/a	Aphanomyces invadans	Brycinus lateralis	Alestidae	Characiformes	n/a	n/a	Songe et al. 2012
n/a	Aphanomyces invadans	Brycinus lateralis	Alestidae	Characiformes	n/a	n/a	Hebert et al. 2019
n/a	Aphanomyces invadans	Carassius auratus	Cyprinidae	Cypriniformes	n/a	Japan	Lilley et al. 1998
n/a	Aphanomyces invadans	Carassius auratus	Cyprinidae	Cypriniformes	n/a	n/a	Miyazaki & Egusa 1972
n/a	Aphanomyces invadans	Carassius auratus	Cyprinidae	Cypriniformes	n/a	n/a	Miyazaki & Egusa 1972
n/a	Aphanomyces invadans	Carassius auratus	Cyprinidae	Cypriniformes	n/a	n/a	Afzali et al. 2015
n/a	Aphanomyces invadans	Carassius auratus	Cyprinidae	Cypriniformes	n/a	n/a	Hebert et al. 2019
n/a	Aphanomyces invadans	Carassius carassius	Cyprinidae	Cypriniformes	n/a	n/a	Miyazaki 1994
n/a	Aphanomyces invadans	Catla catla	Cyprinidae	Cypriniformes	n/a	n/a	Ahmed & Hoque 1999
n/a	Aphanomyces invadans	Catla catla	Cyprinidae	Cypriniformes	n/a	India	Kumar et al. 2015
n/a	Aphanomyces invadans	Catla catla	Cyprinidae	Cypriniformes	n/a	n/a	Hebert et al. 2019
n/a	Aphanomyces invadans	Chaca chaca	Chacidae	Siluriformes	n/a	n/a	Hebert et al. 2019
n/a	Aphanomyces invadans	Chanda nama	Ambassidae	Perciformes	n/a	n/a	Hebert et al. 2019
n/a	Aphanomyces invadans	Chandramara chandramara	Bagridae	Siluriformes	n/a	n/a	Hebert et al. 2019
S15-19	Aphanomyces invadans	Channa aurantimaculata	Channidae	Anabatiformes	MN814020	India	Unpublished
n/a	Aphanomyces invadans	Channa maculata	Channidae	Anabatiformes	n/a	Japan	Lilley et al. 1998
n/a	Aphanomyces invadans	Channa maculata	Channidae	Anabatiformes	n/a	n/a	Miyazaki 1994
n/a	Aphanomyces invadans	Channa marilius	Channidae	Anabatiformes	n/a	Bangladesh	Lilley et al. 1998
n/a	Aphanomyces invadans	Channa marulius	Channidae	Anabatiformes	n/a	n/a	Lilley et al. 1998
n/a	Aphanomyces invadans	Channa marulius	Channidae	Anabatiformes	n/a	n/a	Hebert et al. 2019
n/a	Aphanomyces invadans	Channa micropeltes	Channidae	Anabatiformes	n/a	Thailand	Lilley et al. 1998
n/a	Aphanomyces invadans	Channa micropeltes	Channidae	Anabatiformes	n/a	n/a	Lilley et al. 1998
n/a	Aphanomyces invadans	Channa orientalis	Channidae	Anabatiformes	n/a	n/a	Khan et al. 2001
n/a	Aphanomyces invadans	Channa pleurophthalmus	Channidae	Anabatiformes	n/a	Japan	Lilley et al. 1998
n/a	Aphanomyces invadans	Channa pleurophthalmus	Channidae	Anabatiformes	n/a	n/a	Hanjavanit et al. 1997
n/a	Aphanomyces invadans	Channa punctata	Channidae	Anabatiformes	n/a	Japan	Lilley et al. 1998
n/a	Aphanomyces invadans	Channa punctata	Channidae	Anabatiformes	n/a	Bangladesh, Pakistan	Lilley et al. 1998
n/a	Aphanomyces invadans	Channa punctata	Channidae	Anabatiformes	n/a	n/a	Kanchanakhan 1996
n/a	Aphanomyces invadans	Channa punctata	Channidae	Anabatiformes	n/a	n/a	Hebert et al. 2019
NJM 9801	Aphanomyces invadans	Channa sp	Channidae	Anabatiformes	AY455773	Philippines	Unpublished
n/a	Aphanomyces invadans	Channa sp	Channidae	Anabatiformes	n/a	Bangladesh, India	Lilley et al. 1998
n/a	Aphanomyces invadans	Channa spp	Channidae	Anabatiformes	n/a	Thailand, Bangladesh, Philippines	Willoughby et al. 1995
NJM 0204	Aphanomyces invadans	Channa striata	Channidae	Anabatiformes	AY283640	Thailand	Diéguez-Uribeondo et al. 2009
RF6	Aphanomyces invadans	Channa striata	Channidae	Anabatiformes	AY283642	Thailand	Diéguez-Uribeondo et al. 2009
Mshol	Aphanomyces invadans	Channa striata	Channidae	Anabatiformes	MK072630	Bangladesh	Sarowar et al. 2019
n/a	Aphanomyces invadans	Channa striata	Channidae	Anabatiformes	n/a	Thailand, Lao PDR, Myanmar, India, Philipines	Lilley et al. 1998
RF 6	Aphanomyces invadans	Channa striata	Channidae	Anabatiformes	n/a	Thailand	Phadee et al. 2004
NJM 9801	Aphanomyces invadans	Channa striata	Channidae	Anabatiformes	n/a	Philippines	Phadee et al. 2004
NJM 0014	Aphanomyces invadans	Channa striata	Channidae	Anabatiformes	n/a	Thailand	Phadee et al. 2004
NJM 0015	Aphanomyces invadans	Channa striata	Channidae	Anabatiformes	n/a	Thailand	Phadee et al. 2004
NJM 0202	Aphanomyces invadans	Channa striata	Channidae	Anabatiformes	n/a	Thailand	Phadee et al. 2004
NJM 0204	Aphanomyces invadans	Channa striata	Channidae	Anabatiformes	n/a	Thailand	Phadee et al. 2004
n/a	Aphanomyces invadans	Channa striata	Channidae	Anabatiformes	n/a	n/a	Afzali et al. 2015
M-Shol	Aphanomyces invadans	Channa striata	Channidae	Anabatiformes	MK072630	India	Sarowar et al. 2019
J-Shol	Aphanomyces invadans	Channa striata	Channidae	Anabatiformes	MK072634	India	Sarowar et al. 2019
n/a	Aphanomyces invadans	Channa striata	Channidae	Anabatiformes	n/a	n/a	Mohan & Shankar 1995
n/a	Aphanomyces invadans	Channa striata	Channidae	Anabatiformes	n/a	n/a	Hebert et al. 2019
n/a	Aphanomyces invadans	Chela cachius	Danionidae	Cypriniformes	n/a	n/a	Hebert et al. 2019
n/a	Aphanomyces invadans	Cirrhina mrigala	Cyprinidae	Cypriniformes	n/a	Bangladesh, Pakistan	Lilley et al. 1998
n/a	Aphanomyces invadans	Gymnostomous ariza (Cirrhinus ariza)	Cyprinidae	Cypriniformes	n/a	n/a	Roberts et al. 1989
n/a	Aphanomyces invadans	Gymnostomous ariza (Cirrhinus ariza)	Cyprinidae	Cypriniformes	n/a	n/a	Hebert et al. 2019
n/a	Aphanomyces invadans	Cirrhinus cirrhosus	Cyprinidae	Cypriniformes	n/a	n/a	Hebert et al. 2019
n/a	Aphanomyces invadans	Cirrhinus mrigala	Cyprinidae	Cypriniformes	n/a	n/a	Srivastava 1979a
NJM 9901	Aphanomyces invadans	Cirrhinus mrigala	Cyprinidae	Cypriniformes	n/a	Bangladesh	Phadee et al. 2004
n/a	Aphanomyces invadans	Cirrhinus mrigala	Cyprinidae	Cypriniformes	n/a	n/a	Ahmed & Hoque 1999
n/a	Aphanomyces invadans	Cirrhinus mrigala	Cyprinidae	Cypriniformes	n/a	n/a	Hebert et al. 2019
n/a	Aphanomyces invadans	Clarias batrachus	Clariidae	Siluriformes	n/a	Philipines	Lilley et al. 1998
n/a	Aphanomyces invadans	Clarias batrachus	Clariidae	Siluriformes	n/a	n/a	Hebert et al. 2019
n/a	Aphanomyces invadans	Clarias gariepinus	Clariidae	Siluriformes	n/a	Philipines	Lilley et al. 1998
n/a	Aphanomyces invadans	Clarias gariepinus	Clariidae	Siluriformes	n/a	n/a	Khan et al. 2001
n/a	Aphanomyces invadans	Clarias gariepinus	Clariidae	Siluriformes	n/a	Zambia	Huchzermeyer et al. 2017
n/a	Aphanomyces invadans	Clarias gariepinus	Clariidae	Siluriformes	n/a	n/a	Hebert et al. 2019
n/a	Aphanomyces invadans	Clarias macrocephalus	Clariidae	Siluriformes	n/a	n/a	Afzali et al. 2015
n/a	Aphanomyces invadans	Clarias ngamensis	Clariidae	Siluriformes	n/a	n/a	OIE 2013
n/a	Aphanomyces invadans	Clarias ngamensis	Clariidae	Siluriformes	n/a	n/a	Hebert et al. 2019
n/a	Aphanomyces invadans	Clarias theodorae	Clariidae	Siluriformes	n/a	n/a	Hebert et al. 2019
n/a	Aphanomyces invadans	Clarius batrachus	Clariidae	Siluriformes	n/a	n/a	Callinan et al. 1995
n/a	Aphanomyces invadans	Canthophrys gongota	Cobitidae	Cypriniformes	n/a	n/a	Hebert et al. 2019
n/a	Aphanomyces invadans	Trichogaster fasciata (Colisa fasciatus)	Osphronemidae	Anabatiformes	n/a	n/a	Khan et al. 2001
n/a	Aphanomyces invadans	Trichogaster lalius (Colisa lalia)	Osphronemidae	Anabatiformes	n/a	Japan	Lilley et al. 1998
NJM 9201	Aphanomyces invadans	Trichogaster lalius (Colisa lalia)	Osphronemidae	Anabatiformes	n/a	Singapore	Phadee et al. 2004
n/a	Aphanomyces invadans	Trichogaster lalius (Colisa lalia)	Osphronemidae	Anabatiformes	n/a	n/a	Hatai 1994
n/a	Aphanomyces invadans	Trichogaster lalius (Colisa lalia)	Osphronemidae	Anabatiformes	n/a	n/a	Hebert et al. 2019
n/a	Aphanomyces invadans	Coptodon rendalli	Cichlidae	Cichliformes	n/a	n/a	Hebert et al. 2019
n/a	Aphanomyces invadans	Corica soborna	Clupeidae	Clupeiformes	n/a	n/a	Hebert et al. 2019
n/a	Aphanomyces invadans	Ctenopoma multispine	Anabatidae	Anabatiformes	n/a	n/a	Hebert et al. 2019
n/a	Aphanomyces invadans	Cyprinus carpio	Cyprinidae	Cypriniformes	n/a	n/a	Afzali et al. 2015
n/a	Aphanomyces invadans	Danio devario	Danionidae	Cypriniformes	n/a	n/a	Hebert et al. 2019
n/a	Aphanomyces invadans	Enteromius palodinosus	Cyprinidae	Cypriniformes	n/a	Zambia	Huchzermeyer et al. 2017
n/a	Aphanomyces invadans	Enteromius poechii	Cyprinidae	Cypriniformes	n/a	n/a	Hebert et al. 2019
n/a	Aphanomyces invadans	Enteromius thamalakanensis	Cyprinidae	Cypriniformes	n/a	n/a	Hebert et al. 2019
n/a	Aphanomyces invadans	Enteromius trimaculatus	Cyprinidae	Cypriniformes	n/a	n/a	Hebert et al. 2019
n/a	Aphanomyces invadans	Enteromius unitaeniatus	Cyprinidae	Cypriniformes	n/a	n/a	Hebert et al. 2019
n/a	Aphanomyces invadans	Epinephelus sp	Serranidae	Perciformes	n/a	n/a	Lilley et al. 1998
n/a	Aphanomyces invadans	Esomus danrica	Danionidae	Cypriniformes	n/a	n/a	Hebert et al. 2019
n/a	Aphanomyces invadans	Esomus sp	Danionidae	Cypriniformes	n/a	n/a	Vishwanath et al. 1997
n/a	Aphanomyces invadans	Esomus sp	Danionidae	Cypriniformes	n/a	n/a	Hebert et al. 2019
n/a	Aphanomyces invadans	Esomus sp.	Danionidae	Cypriniformes	n/a	India	Lilley et al. 1998
n/a	Aphanomyces invadans	Etroplus suratensis	Cichlidae	Cichliformes	n/a	n/a	Vishwanath et al. 1997
n/a	Aphanomyces invadans	Fluta alba	Synbranchidae	Synbranchiformes	n/a	n/a	Lilley et al. 1998
n/a	Aphanomyces invadans	Fundulus heteroclitus	Fundulidae	Cyprinodontiformes	n/a	Canada, USA	Johnson et al. 2004
n/a	Aphanomyces invadans	Fundulus majalis	Fundulidae	Cyprinodontiformes	n/a	Canada, USA	Johnson et al. 2004
n/a	Aphanomyces invadans	Gagata cenia	Sisoridae	Siluriformes	n/a	n/a	Hebert et al. 2019
n/a	Aphanomyces invadans	Gangra viridescens	Sisoridae	Siluriformes	n/a	n/a	Hebert et al. 2019
n/a	Aphanomyces invadans	Gibelion (Catla) catla	Cyprinidae	Cypriniformes	n/a	Bangladesh	Lilley et al. 1998
n/a	Aphanomyces invadans	Glossamia aprion	Apogonidae	Kurtiformes	n/a	n/a	Humphrey and Pearce 2004
n/a	Aphanomyces invadans	Glossamia aprion	Apogonidae	Kurtiformes	n/a	n/a	Hebert et al. 2019
n/a	Aphanomyces invadans	Glossogobius giuris	Gobiidae	Gobiiformes	n/a	n/a	Callinan et al. 1995
n/a	Aphanomyces invadans	Glossogobius giuris	Gobiidae	Gobiiformes	n/a	n/a	Hebert et al. 2019
n/a	Aphanomyces invadans	Glossogobius giurus	Gobiidae	Gobiiformes	n/a	Philipines, Bangladesh	Lilley et al. 1998
n/a	Aphanomyces invadans	Glossogobius sp	Gobiidae	Gobiiformes	n/a	Indonesia	Lilley et al. 1998
n/a	Aphanomyces invadans	Glossogobius sp	Gobiidae	Gobiiformes	n/a	n/a	Callinan et al. 1995
n/a	Aphanomyces invadans	Glossogobius sp	Gobiidae	Gobiiformes	n/a	n/a	Hebert et al. 2019
n/a	Aphanomyces invadans	Gudsia chapra	Clupeidae	Clupeiformes	n/a	n/a	Hebert et al. 2019
n/a	Aphanomyces invadans	Helostoma temmincki	Helostomatidae	Anabatiformes	n/a	n/a	OIE 2013
n/a	Aphanomyces invadans	Helostoma temmincki	Helostomatidae	Anabatiformes	n/a	n/a	Hebert et al. 2019
n/a	Aphanomyces invadans	Hepsetus odoe	Hepsetidae	Characiformes	n/a	n/a	Songe et al. 2012
n/a	Aphanomyces invadans	Hepsetus odoe	Hepsetidae	Characiformes	n/a	n/a	Hebert et al. 2019
n/a	Aphanomyces invadans	Heteropneustes fossilis	Heteropneustidae	Siluriformes	n/a	Indonesia	Lilley et al. 1998
n/a	Aphanomyces invadans	Heteropneustes fossilis	Heteropneustidae	Siluriformes	n/a	n/a	Vishwanath et al. 1997
n/a	Aphanomyces invadans	Heteropneustes fossilis	Heteropneustidae	Siluriformes	n/a	n/a	Hebert et al. 2019
n/a	Aphanomyces invadans	Hydrocynus vittatus	Alestidae	Characiformes	n/a	n/a	Songe et al. 2012
n/a	Aphanomyces invadans	Hydrocynus vittatus	Alestidae	Characiformes	n/a	n/a	Hebert et al. 2019
n/a	Aphanomyces invadans	Hypophthalmichthys nobilis	Xenocyprididae	Cypriniformes	n/a	n/a	Hebert et al. 2019
n/a	Aphanomyces invadans	Hyporhampus quoyi	Hemiramphidae	Beloniformes	n/a	n/a	Hebert et al. 2019
n/a	Aphanomyces invadans	Ichthyocampus carce	Syngnathidae	Syngnathiformes	n/a	n/a	Hebert et al. 2019
n/a	Aphanomyces invadans	Ictalurus punctatus	Ictaluridae	Siluriformes	n/a	n/a	Hawke et al. 2003
n/a	Aphanomyces invadans	Ictalurus punctatus	Ictaluridae	Siluriformes	n/a	n/a	Hebert et al. 2019
n/a	Aphanomyces invadans	Johnius coitor	Scianidae	Perciformes	n/a	n/a	Hebert et al. 2019
n/a	Aphanomyces invadans	Johnius sp	Scianidae	Perciformes	n/a	n/a	Reantaso 1991
n/a	Aphanomyces invadans	Johnius sp.	Scianidae	Perciformes	n/a	Bangladesh	Lilley et al. 1998
n/a	Aphanomyces invadans	Kurtus gulliveri	Kurtidae	Kurtiformes	n/a	n/a	Humphrey and Pearce 2004
n/a	Aphanomyces invadans	Kurtus gulliveri	Kurtidae	Kurtiformes	n/a	n/a	Hebert et al. 2019
n/a	Aphanomyces invadans	Labeo bata	Cyprinidae	Cypriniformes	n/a	n/a	Baruah et al. 2012
n/a	Aphanomyces invadans	Labeo bata	Cyprinidae	Cypriniformes	n/a	n/a	Hebert et al. 2019
n/a	Aphanomyces invadans	Labeo boga	Cyprinidae	Cypriniformes	n/a	n/a	Hebert et al. 2019
n/a	Aphanomyces invadans	Labeo cylindricus	Cyprinidae	Cypriniformes	n/a	n/a	FAO 2009
n/a	Aphanomyces invadans	Labeo cylindricus	Cyprinidae	Cypriniformes	n/a	n/a	Hebert et al. 2019
n/a	Aphanomyces invadans	Labeo lunatus	Cyprinidae	Cypriniformes	n/a	n/a	Songe et al. 2012
n/a	Aphanomyces invadans	Labeo lunatus	Cyprinidae	Cypriniformes	n/a	n/a	Hebert et al. 2019
M87	Aphanomyces invadans	Labeo rohita	Cyprinidae	Cypriniformes	MK072627	Bangladesh	Sarowar et al. 2019
M223	Aphanomyces invadans	Labeo rohita	Cyprinidae	Cypriniformes	MK072629	Bangladesh	Sarowar et al. 2019
Jrui	Aphanomyces invadans	Labeo rohita	Cyprinidae	Cypriniformes	MK072635	Bangladesh	Sarowar et al. 2019
n/a	Aphanomyces invadans	Labeo rohita	Cyprinidae	Cypriniformes	n/a	Thailand, Bangladesh, Philippines	Willoughby et al. 1995
n/a	Aphanomyces invadans	Labeo rohita	Cyprinidae	Cypriniformes	n/a	Bangladesh	Lilley et al. 1998
n/a	Aphanomyces invadans	Labeo rohita	Cyprinidae	Cypriniformes	n/a	n/a	Roberts et al. 1989
M-87	Aphanomyces invadans	Labeo rohita	Cyprinidae	Cypriniformes	n/a	India	Sarowar et al. 2019
M-223	Aphanomyces invadans	Labeo rohita	Cyprinidae	Cypriniformes	MK072629	India	Sarowar et al. 2019
J-Rui	Aphanomyces invadans	Labeo rohita	Cyprinidae	Cypriniformes	MK072635	India	Sarowar et al. 2019
n/a	Aphanomyces invadans	Labeo rohita	Cyprinidae	Cypriniformes	n/a	n/a	Hebert et al. 2019
n/a	Aphanomyces invadans	Lates calcarifer	Latidae	Perciformes	n/a	n/a	Humphrey and Pearce 2004
n/a	Aphanomyces invadans	Lates calcarifer	Latidae	Perciformes	n/a	n/a	Hebert et al. 2019
n/a	Aphanomyces invadans	Leiodon cutcutia	Tetraodontidae	Tetraodontiformes	n/a	n/a	Hebert et al. 2019
n/a	Aphanomyces invadans	Leiopotherapon unicolor	Terapontidae	Centrarchiformes	n/a	n/a	Humphrey and Pearce 2004
n/a	Aphanomyces invadans	Leiopotherapon unicolor	Terapontidae	Centrarchiformes	n/a	n/a	Hebert et al. 2019
n/a	Aphanomyces invadans	Lepidocephalichthys guntea	Cobitidae	Cypriniformes	n/a	n/a	Hebert et al. 2019
n/a	Aphanomyces invadans	Lepomis macrochirus	Centrarchidae	Centrarchiformes	n/a	Japan	Lilley et al. 1998
n/a	Aphanomyces invadans	Lepomis macrochirus	Centrarchidae	Centrarchiformes	n/a	n/a	Miyazaki & Egusa 1972
n/a	Aphanomyces invadans	Lepomis macrochirus	Centrarchidae	Centrarchiformes	n/a	n/a	Hebert et al. 2019
n/a	Aphanomyces invadans	Planiliza alata (Liza diadema)	Mugilidae	Mugiliformes	n/a	Australia	Lilley et al. 1998
n/a	Aphanomyces invadans	Planiliza alata (Liza diadema)	Mugilidae	Mugiliformes	n/a	n/a	Lilley et al. 1998
n/a	Aphanomyces invadans	Liza spp	Mugilidae	Mugiliformes	n/a	n/a	Hebert et al. 2019
n/a	Aphanomyces invadans	Lutjanus argentimaculatus	Lutjanidae	Perciformes	n/a	n/a	Humphrey and Pearce 2004
n/a	Aphanomyces invadans	Lutjanus argentimaculatus	Lutjanidae	Perciformes	n/a	n/a	Hebert et al. 2019
n/a	Aphanomyces invadans	Maccullochela ikeri	Percichthyidae	Centrarchiformes	n/a	n/a	OIE 2013
n/a	Aphanomyces invadans	Maccullochella peelii	Percichthyidae	Centrarchiformes	n/a	n/a	Boys et al. 2012
n/a	Aphanomyces invadans	Maccullochella peelii	Percichthyidae	Centrarchiformes	n/a	n/a	Hebert et al. 2019
n/a	Aphanomyces invadans	Macquaria ambigua	Percichthyidae	Centrarchiformes	n/a	Australia	Lilley et al. 1998
n/a	Aphanomyces invadans	Macquaria ambigua	Percichthyidae	Centrarchiformes	n/a	n/a	Boys et al. 2012
n/a	Aphanomyces invadans	Macquaria ambigua	Percichthyidae	Centrarchiformes	n/a	n/a	Hebert et al. 2019
n/a	Aphanomyces invadans	Percalates novemaculeatus (Macquaria novemaculeata)	Percalatidae	Centrarchiformes	n/a	n/a	OIE 2013
n/a	Aphanomyces invadans	Percalates novemaculeatus (Macquaria novemaculeata)	Percalatidae	Centrarchiformes	n/a	n/a	Hebert et al. 2019
n/a	Aphanomyces invadans	Macrognathus pancalus	Mastacembelidae	Synbranchiformes	n/a	n/a	Hebert et al. 2019
n/a	Aphanomyces invadans	Macrognathus pancalus (Mastacembelus pancalus)	Mastacembelidae	Synbranchiformes	n/a	Bangladesh	Lilley et al. 1998
n/a	Aphanomyces invadans	Macrognathus aculeatus	Mastacembelidae	Synbranchiformes	n/a	n/a	Hebert et al. 2019
NJM 9510	Aphanomyces invadans	Macrognathus siamensis	Mastacembelidae	Synbranchiformes	n/a	Thailand	Phadee et al. 2004
n/a	Aphanomyces invadans	Marcusenius macrolepidotus	Mormyridae	Osteoglossiformes	n/a	n/a	FAO 2009
n/a	Aphanomyces invadans	Marcusenius macrolepidotus	Mormyridae	Osteoglossiformes	n/a	n/a	Hebert et al. 2019
n/a	Aphanomyces invadans	Mastacembelus armatus	Mastacembelidae	Synbranchiformes	n/a	Australia	Lilley et al. 1998
n/a	Aphanomyces invadans	Mastacembelus armatus	Mastacembelidae	Synbranchiformes	n/a	n/a	Lilley et al. 1998
n/a	Aphanomyces invadans	Mastacembelus armatus	Mastacembelidae	Synbranchiformes	n/a	n/a	Hebert et al. 2019
n/a	Aphanomyces invadans	Mastacembelus pancalus	Mastacembelidae	Synbranchiformes	n/a	n/a	Lilley et al. 1998
n/a	Aphanomyces invadans	Mastacembelus sp	Mastacembelidae	Synbranchiformes	n/a	n/a	Roberts et al. 1989
n/a	Aphanomyces invadans	Melanotaenia splendida	Melanotaeniidae	Atheriniformes	n/a	n/a	Humphrey and Pearce 2004
n/a	Aphanomyces invadans	Melanotaenia splendida	Melanotaeniidae	Atheriniformes	n/a	n/a	Hebert et al. 2019
n/a	Aphanomyces invadans	Micralestes acutidens	Alestidae	Characiformes	n/a	n/a	Callinan et al. 1995
n/a	Aphanomyces invadans	Micralestes acutidens	Alestidae	Characiformes	n/a	n/a	Hebert et al. 2019
n/a	Aphanomyces invadans	Micropterus salmoides	Centrarchidae	Centrarchiformes	n/a	n/a	Sosa et al. 2007
n/a	Aphanomyces invadans	Micropterus salmoides	Centrarchidae	Centrarchiformes	n/a	n/a	Hebert et al. 2019
n/a	Aphanomyces invadans	Monopterus alba	Synbranchidae	Synbranchiformes	n/a	n/a	Hebert et al. 2019
n/a	Aphanomyces invadans	Monopterus albus (Fluta alba)	Synbranchidae	Synbranchiformes	n/a	Thailand	Lilley et al. 1998
n/a	Aphanomyces invadans	Mugil cephalus	Mugilidae	Mugiliformes	n/a	Japan, Australia, Philipines, India	Lilley et al. 1998
n/a	Aphanomyces invadans	Mugil cephalus	Mugilidae	Mugiliformes	n/a	Australia	Fraser et al. 1992
3 PS 45	Aphanomyces invadans	Mugil cephalus	Mugilidae	Mugiliformes	n/a	Australia	Phadee et al. 2004
n/a	Aphanomyces invadans	Mugil cephalus	Mugilidae	Mugiliformes	n/a	n/a	McKenzie & Hall 1976
n/a	Aphanomyces invadans	Mugil cephalus	Mugilidae	Mugiliformes	n/a	n/a	Hebert et al. 2019
n/a	Aphanomyces invadans	Mugil curema	Mugilidae	Mugiliformes	n/a	n/a	Sosa et al. 2007
n/a	Aphanomyces invadans	Mugil curema	Mugilidae	Mugiliformes	n/a	n/a	Hebert et al. 2019
n/a	Aphanomyces invadans	Mugil gurans	Mugilidae	Mugiliformes	DQ403202	USA	Diéguez-Uribeondo et al. 2009
n/a	Aphanomyces invadans	Mugil sp.	Mugilidae	Mugiliformes	n/a	India	Lilley et al. 1998
n/a	Aphanomyces invadans	Mugil spp.	Mugilidae	Mugiliformes	n/a	n/a	Hebert et al. 2019
n/a	Aphanomyces invadans	Mystus bleekeri	Bagridae	Siluriformes	n/a	n/a	Hebert et al. 2019
n/a	Aphanomyces invadans	Mystus cavasius	Bagridae	Siluriformes	n/a	n/a	Hebert et al. 2019
n/a	Aphanomyces invadans	Mystus sp	Bagridae	Siluriformes	n/a	n/a	Mohan & Shankar 1994
n/a	Aphanomyces invadans	Mystus tengara	Bagridae	Siluriformes	n/a	n/a	Hebert et al. 2019
n/a	Aphanomyces invadans	Mystus vittatus	Bagridae	Siluriformes	n/a	n/a	Hebert et al. 2019
n/a	Aphanomyces invadans	Trachystoma petardi (Myxus petardi)	Mugilidae	Mugiliformes	n/a	n/a	OIE 2013
n/a	Aphanomyces invadans	Trachystoma petardi (Myxus petardi)	Mugilidae	Mugiliformes	n/a	n/a	Hebert et al. 2019
n/a	Aphanomyces invadans	Nandus nandus	Nandidae	Anabatiformes	n/a	n/a	Hebert et al. 2019
n/a	Aphanomyces invadans	Nematalosa erebi	Clupeidae	Clupeiformes	n/a	n/a	Humphrey and Pearce 2004
n/a	Aphanomyces invadans	Nematalosa erebi	Clupeidae	Clupeiformes	n/a	n/a	Hebert et al. 2019
n/a	Aphanomyces invadans	Neoeucirrhichthys maydelii	Cobitidae	Cypriniformes	n/a	n/a	Hebert et al. 2019
n/a	Aphanomyces invadans	Notopterus notopterus	Notopteridae	Osteoglossiformes	n/a	India	Lilley et al. 1998
n/a	Aphanomyces invadans	Notopterus notopterus	Notopteridae	Osteoglossiformes	n/a	n/a	Lilley et al. 1998
n/a	Aphanomyces invadans	Ompok pabda	Siluridae	Siluriformes	n/a	n/a	Hebert et al. 2019
n/a	Aphanomyces invadans	Oncorhynchus mykiss	Salmonidae	Salmoniformes	n/a	Thailand, Scotland	Lilley et al. 1998
n/a	Aphanomyces invadans	Oncorhynchus mykiss	Salmonidae	Salmoniformes	n/a	n/a	Thompson et al. 1999
n/a	Aphanomyces invadans	Oncorhynchus mykiss	Salmonidae	Salmoniformes	n/a	Europe	Oidtman et al. 2004
n/a	Aphanomyces invadans	Oncorhynchus mykiss	Salmonidae	Salmoniformes	n/a	n/a	Hebert et al. 2019
n/a	Aphanomyces invadans	Ophieleotris aporos	Eleotridae	Gobiiformes	n/a	n/a	Coates et al. 1989
n/a	Aphanomyces invadans	Oreochromis andersoni	Cichlidae	Perciformes	n/a	n/a	Songe et al. 2012
n/a	Aphanomyces invadans	Oreochromis andersonii	Cichlidae	Perciformes	n/a	n/a	Hebert et al. 2019
n/a	Aphanomyces invadans	Oreochromis machochir	Cichlidae	Perciformes	n/a	n/a	Hebert et al. 2019
n/a	Aphanomyces invadans	Oreochromis machrochir	Cichlidae	Perciformes	n/a	n/a	FAO 2009
J78	Aphanomyces invadans	Oreochromis niloticus	Cichlidae	Perciformes	MK072631	Bangladesh	Sarowar et al. 2019
J133	Aphanomyces invadans	Oreochromis niloticus	Cichlidae	Perciformes	MK072633	Bangladesh	Sarowar et al. 2019
n/a	Aphanomyces invadans	Oreochromis niloticus	Cichlidae	Perciformes	n/a	n/a	Afzali et al. 2015
J-78	Aphanomyces invadans	Oreochromis niloticus	Cichlidae	Perciformes	MK072631	India	Sarowar et al. 2019
J-113	Aphanomyces invadans	Oreochromis niloticus	Cichlidae	Perciformes	MK072633	India	Sarowar et al. 2019
n/a	Aphanomyces invadans	Osphronemus goramy	Osphronemidae	Anabantiformes	n/a	Thailand	Lilley et al. 1998
n/a	Aphanomyces invadans	Osphronemus goramy	Osphronemidae	Anabantiformes	n/a	n/a	Lilley et al. 1998
n/a	Aphanomyces invadans	Osphronemus goramy	Osphronemidae	Anabantiformes	n/a	n/a	Hebert et al. 2019
n/a	Aphanomyces invadans	Osteobrama cotio	Cyprinidae	Cypriniformes	n/a	n/a	Hebert et al. 2019
n/a	Aphanomyces invadans	Oxyeleotris heterodon	Butidae	Gobiiformes	n/a	n/a	Coates et al. 1989
n/a	Aphanomyces invadans	Oxyeleotris marmorata	Butidae	Gobiiformes	n/a	Indonesia	Lilley et al. 1998
n/a	Aphanomyces invadans	Oxyeleotris marmorata	Butidae	Gobiiformes	n/a	n/a	Rukyani 1994
n/a	Aphanomyces invadans	Oxyeleotris marmorata	Butidae	Gobiiformes	n/a	n/a	Hebert et al. 2019
n/a	Aphanomyces invadans	Oxyleotris lineolatus	Butidae	Gobiiformes	n/a	n/a	Hebert et al. 2019
n/a	Aphanomyces invadans	Pachypterus atherinoides	Schilbeidae	Siluriformes	n/a	n/a	Hebert et al. 2019
n/a	Aphanomyces invadans	Parambassis baculis	Ambassidae	Perciformes	n/a	n/a	Hebert et al. 2019
n/a	Aphanomyces invadans	Parambassis ranga	Ambassidae	Perciformes	n/a	n/a	Khan et al. 2001
n/a	Aphanomyces invadans	Parambassis ranga	Ambassidae	Perciformes	n/a	n/a	Hebert et al. 2019
n/a	Aphanomyces invadans	Silurus asotus	Siluridae	Siluriformes	n/a	n/a	Hatai 1994
n/a	Aphanomyces invadans	Pellona ditchela	Pristigasteridae	Clupeiformes	n/a	n/a	Hebert et al. 2019
n/a	Aphanomyces invadans	Pethia conchonius	Cyprinidae	Cypriniformes	n/a	n/a	Hebert et al. 2019
n/a	Aphanomyces invadans	Pethia gelius	Cyprinidae	Cypriniformes	n/a	n/a	Hebert et al. 2019
n/a	Aphanomyces invadans	Pethia phutunio	Cyprinidae	Cypriniformes	n/a	n/a	Hebert et al. 2019
n/a	Aphanomyces invadans	Pethia ticto	Cyprinidae	Cypriniformes	n/a	n/a	Hebert et al. 2019
n/a	Aphanomyces invadans	Petrocephalus catostoma	Mormyridae	Osteoglossiformes	n/a	n/a	Hebert et al. 2019
n/a	Aphanomyces invadans	Petrocephalus catostoma	Mormyridae	Osteoglossiformes	n/a	n/a	FAO 2009
n/a	Aphanomyces invadans	Phryngochromis acuticeps	Cichlidae	Cichliformes	n/a	n/a	Hebert et al. 2019
n/a	Aphanomyces invadans	Phryngochromis acuticeps	Cichlidae	Cichliformes	n/a	n/a	Songe et al. 2012
n/a	Aphanomyces invadans	Platycephalus fuscus	Platycephalidae	Perciformes	n/a	Australia	Lilley et al. 1998
n/a	Aphanomyces invadans	Platycephalus fuscus	Platycephalidae	Perciformes	n/a	n/a	Lilley et al. 1998
n/a	Aphanomyces invadans	Platycephalus fuscus	Platycephalidae	Perciformes	n/a	n/a	Hebert et al. 2019
NJM 0003	Aphanomyces invadans	Plecoglossus altivelis	Plecoglossidae	Osmeriformes	AY283641	Japan	Diéguez-Uribeondo et al. 2009
NJM 9803	Aphanomyces invadans	Plecoglossus altivelis	Plecoglossidae	Osmeriformes	AY283643	Japan	Diéguez-Uribeondo et al. 2009
n/a	Aphanomyces invadans	Plecoglossus altivelis	Plecoglossidae	Osmeriformes	n/a	Japan	Hatai 1980
n/a	Aphanomyces invadans	Plecoglossus altivelis	Plecoglossidae	Osmeriformes	n/a	Japan	Lilley et al. 1998
NJM 9701	Aphanomyces invadans	Plecoglossus altivelis	Plecoglossidae	Osmeriformes	n/a	Japan	Phadee et al. 2004
NJM 9803	Aphanomyces invadans	Plecoglossus altivelis	Plecoglossidae	Osmeriformes	n/a	Japan	Phadee et al. 2004
NJM 0002	Aphanomyces invadans	Plecoglossus altivelis	Plecoglossidae	Osmeriformes	n/a	Japan	Phadee et al. 2004
NJM 0003	Aphanomyces invadans	Plecoglossus altivelis	Plecoglossidae	Osmeriformes	n/a	Japan	Phadee et al. 2004
NJM 0004	Aphanomyces invadans	Plecoglossus altivelis	Plecoglossidae	Osmeriformes	n/a	Japan	Phadee et al. 2004
n/a	Aphanomyces invadans	Plecoglossus altivelis	Plecoglossidae	Osmeriformes	n/a	n/a	Egusa & Masuda 1971
n/a	Aphanomyces invadans	Plecoglossus altivelis	Plecoglossidae	Osmeriformes	n/a	n/a	Miyazaki & Egusa 1973
n/a	Aphanomyces invadans	Plecoglossus altivelis	Plecoglossidae	Osmeriformes	n/a	n/a	Egusa & Masuda 1971
n/a	Aphanomyces invadans	Plecoglossus altivelis	Plecoglossidae	Osmeriformes	n/a	n/a	Hebert et al. 2019
n/a	Aphanomyces invadans	Pogonias cromis	Sciaenidae	Perciformes	n/a	n/a	Sosa et al. 2007
n/a	Aphanomyces invadans	Pogonias cromis	Sciaenidae	Perciformes	n/a	n/a	Hebert et al. 2019
n/a	Aphanomyces invadans	Pollimyrus isidori	Mormyridae	Osteoglossiformes	n/a	n/a	Hebert et al. 2019
n/a	Aphanomyces invadans	Psettodes sp	Psettodidae	Pleuronectiformes	n/a	n/a	Lilley et al. 1998
n/a	Aphanomyces invadans	Psettodes sp	Psettodidae	Pleuronectiformes	n/a	n/a	Hebert et al. 2019
n/a	Aphanomyces invadans	Pseudapocryptes elongatus	Oxudercidae	Gobiiformes	n/a	n/a	Hebert et al. 2019
n/a	Aphanomyces invadans	Puntius chola	Cyprinidae	Cypriniformes	n/a	n/a	Hebert et al. 2019
n/a	Aphanomyces invadans	Barbonymus gonionotus (Puntius gonionotus)	Cyprinidae	Cypriniformes	n/a	n/a	Hebert et al. 2019
n/a	Aphanomyces invadans	Puntius sophore	Cyprinidae	Cypriniformes	n/a	n/a	Hebert et al. 2019
n/a	Aphanomyces invadans	Puntius terio	Cyprinidae	Cypriniformes	n/a	n/a	Hebert et al. 2019
n/a	Aphanomyces invadans	Puntius cauveriensis	Cyprinidae	Cypriniformes	n/a	n/a	Pradhan et al. 2008
n/a	Aphanomyces invadans	Barbonymus gonionotus (Puntius gonionotus)	Cyprinidae	Cypriniformes	n/a	n/a	Mohan & Shankar 1994
n/a	Aphanomyces invadans	Barbornymus schwanenfeldii (Puntius schwanenfeldii)	Cyprinidae	Cypriniformes	n/a	n/a	Khan et al. 1989
n/a	Aphanomyces invadans	Puntius sophore	Cyprinidae	Cypriniformes	n/a	n/a	Srivastava 1979a
n/a	Aphanomyces invadans	Puntius sophore	Cyprinidae	Cypriniformes	n/a	Bangladesh	Lilley et al. 1998
n/a	Aphanomyces invadans	Puntius sophore	Cyprinidae	Cypriniformes	n/a	n/a	Roberts et al. 1989
NJM 9903	Aphanomyces invadans	Pethia ticto (Puntius ticto)	Cyprinidae	Cypriniformes	n/a	Bangladesh	Phadee et al. 2004
n/a	Aphanomyces invadans	Rasbora daniconius	Danionidae	Cypriniformes	n/a	n/a	Hebert et al. 2019
n/a	Aphanomyces invadans	Rhinomugil corsula	Mugilidae	Mugiliformes	n/a	n/a	Hebert et al. 2019
n/a	Aphanomyces invadans	Rhodeus ocellatus	Acheilognathidae	Cypriniformes	n/a	Japan	Lilley et al. 1998
n/a	Aphanomyces invadans	Rhodeus ocellatus	Acheilognathidae	Cypriniformes	n/a	n/a	Lilley et al. 1998
n/a	Aphanomyces invadans	Rohtee sp.	Cyprinidae	Cypriniformes	n/a	n/a	Lilley et al. 1998
n/a	Aphanomyces invadans	Rohtee sp.	Cyprinidae	Cypriniformes	n/a	n/a	Hebert et al. 2019
n/a	Aphanomyces invadans	Salmostoma bacaila	Danionidae	Cypiniformes	n/a	n/a	Hebert et al. 2019
n/a	Aphanomyces invadans	Salmostoma phulo	Danionidae	Cypiniformes	n/a	n/a	Hebert et al. 2019
n/a	Aphanomyces invadans	Sargochromis carlottae	Cichlidae	Cichliformes	n/a	n/a	Songe et al. 2012
n/a	Aphanomyces invadans	Sargochromis carlottae	Cichlidae	Cichliformes	n/a	n/a	Hebert et al. 2019
n/a	Aphanomyces invadans	Sargochromis codringtonii	Cichlidae	Cichliformes	n/a	n/a	FAO 2009
n/a	Aphanomyces invadans	Sargochromis codringtonii	Cichlidae	Cichliformes	n/a	n/a	Hebert et al. 2019
n/a	Aphanomyces invadans	Sargochromis giardi	Cichlidae	Cichliformes	n/a	n/a	FAO 2009
n/a	Aphanomyces invadans	Sargochromis giardi	Cichlidae	Cichliformes	n/a	n/a	Hebert et al. 2019
n/a	Aphanomyces invadans	Scardinius erythrophthalmus	Leuciscidae	Cypriniformes	n/a	Japan	Lilley et al. 1998
n/a	Aphanomyces invadans	Scardintus erythrophthalmus	Leuciscidae	Cypriniformes	n/a	n/a	Lilley et al. 1998
n/a	Aphanomyces invadans	Scatophagus argus	Scatophagidae	Acanthuriformes	n/a	Philippines	Lilley et al. 1998
n/a	Aphanomyces invadans	Scatophagus argus	Scatophagidae	Acanthuriformes	n/a	n/a	Reantaso 1991
n/a	Aphanomyces invadans	Scatophagus argus	Scatophagidae	Acanthuriformes	n/a	n/a	Hebert et al. 2019
n/a	Aphanomyces invadans	Schilbe intermedius	Schilbeidae	Siluriformes	n/a	n/a	Songe et al. 2012
n/a	Aphanomyces invadans	Schilbe intermedius	Schilbeidae	Siluriformes	n/a	n/a	Hebert et al. 2019
n/a	Aphanomyces invadans	Schilbe mystus	Schilbeidae	Siluriformes	n/a	n/a	OIE 2013
n/a	Aphanomyces invadans	Schilbe mystus	Schilbeidae	Siluriformes	n/a	n/a	Hebert et al. 2019
n/a	Aphanomyces invadans	Scleropages jardini	Osteoglossidae	Osteoglossiformes	n/a	n/a	Humphrey and Pearce 2004
n/a	Aphanomyces invadans	Scleropages jardini	Osteoglossidae	Osteoglossiformes	n/a	n/a	Hebert et al. 2019
n/a	Aphanomyces invadans	Scortum barcoo	Terapontidae	Centrarchiformes	n/a	n/a	OIE 2013
n/a	Aphanomyces invadans	Scotum barcoo	Terapontidae	Centrarchiformes	n/a	n/a	Hebert et al. 2019
n/a	Aphanomyces invadans	Selenotoca multifasciata	Scatophagidae	Acanthuriformes	n/a	n/a	OIE 2013
n/a	Aphanomyces invadans	Selenotoca multifasciata	Scatophagidae	Acanthuriformes	n/a	n/a	Hebert et al. 2019
n/a	Aphanomyces invadans	Serranochromis angusticeps	Cichlidae	Cichliformes	n/a	n/a	Songe et al. 2012
n/a	Aphanomyces invadans	Serranochromis angusticeps	Cichlidae	Cichliformes	n/a	n/a	Hebert et al. 2019
n/a	Aphanomyces invadans	Serranochromis macrocephalus	Cichlidae	Cichliformes	n/a	n/a	FAO 2009
n/a	Aphanomyces invadans	Serranochromis robustus	Cichlidae	Cichliformes	n/a	n/a	FAO 2009
n/a	Aphanomyces invadans	Serranochromis robustus	Cichlidae	Cichliformes	n/a	n/a	Hebert et al. 2019
n/a	Aphanomyces invadans	Sicamugil cascasia	Mugilidae	Mugiliformes	n/a	n/a	Hebert et al. 2019
n/a	Aphanomyces invadans	Sillago ciliata	Sillaginidae	Perciformes	n/a	Australia	Lilley et al. 1998
n/a	Aphanomyces invadans	Sillago ciliata	Sillaginidae	Perciformes	n/a	n/a	Vishwanath et al. 1997
n/a	Aphanomyces invadans	Sillago ciliata	Sillaginidae	Perciformes	n/a	n/a	Hebert et al. 2019
n/a	Aphanomyces invadans	Sillago ciliata	Sillaginidae	Perciformes	n/a	South-Africa	Andrew et al. 2008
n/a	Aphanomyces invadans	Sillago sp.	Sillaginidae	Perciformes	n/a	India	Lilley et al. 1998
n/a	Aphanomyces invadans	Siluridae	Siluridae	Siluriformes	n/a	n/a	Hebert et al. 2019
n/a	Aphanomyces invadans	Silurus glanis	Siluridae	Siluriformes	n/a	Europe	Oidtman et al. 2004
n/a	Aphanomyces invadans	Sperata seenghala	Bagridae	Siluriformes	n/a	n/a	Hebert et al. 2019
n/a	Aphanomyces invadans	Strongylura kreffti	Belonidae	Beloniformes	n/a	n/a	Humphrey and Pearce 2004
n/a	Aphanomyces invadans	Strongylura kreffti	Belonidae	Beloniformes	n/a	n/a	Hebert et al. 2019
n/a	Aphanomyces invadans	Synclidopus macleayanus	Soleidae	Pleuronectiformes	n/a	n/a	Hebert et al. 2019
n/a	Aphanomyces invadans	Systomus sarana	Cyprinidae	Cypriniformes	n/a	n/a	Hebert et al. 2019
n/a	Aphanomyces invadans	Therapon sp	Teraponidae	Centrarchiformes	n/a	n/a	Vishwanath et al. 1997
n/a	Aphanomyces invadans	Therapon sp	Teraponidae	Centrarchiformes	n/a	n/a	Hebert et al. 2019
n/a	Aphanomyces invadans	Coptodon rendalli (Tilapia rendalli)	Cichlidae	Cichliformes	n/a	n/a	OIE 2013
n/a	Aphanomyces invadans	Tilapia sparrmanii	Cichlidae	Cichliformes	n/a	n/a	OIE 2013
n/a	Aphanomyces invadans	Tilapia sparrmanii	Cichlidae	Cichliformes	n/a	n/a	Hebert et al. 2019
n/a	Aphanomyces invadans	Toxotes chatareus	Toxotidae	Perciformes	n/a	n/a	Humphrey and Pearce 2004
n/a	Aphanomyces invadans	Toxotes chatereus	Toxotidae	Perciformes	n/a	n/a	Hebert et al. 2019
n/a	Aphanomyces invadans	Toxotes lorentzi	Toxotidae	Perciformes	n/a	n/a	Humphrey and Pearce 2004
n/a	Aphanomyces invadans	Toxotes lorentzi	Toxotidae	Perciformes	n/a	n/a	Hebert et al. 2019
n/a	Aphanomyces invadans	Trichogaster chuna	Osphronemidae	Anabantiformes	n/a	n/a	Hebert et al. 2019
n/a	Aphanomyces invadans	Trichogaster fasciata (Colisa fasciatus)	Osphronemidae	Anabantiformes	n/a	n/a	Srivastava 1979a
n/a	Aphanomyces invadans	Trichogaster fasciata	Osphronemidae	Anabantiformes	n/a	n/a	Hebert et al. 2019
n/a	Aphanomyces invadans	Trichogaster labiosa	Osphronemidae	Anabantiformes	n/a	n/a	Hebert et al. 2019
n/a	Aphanomyces invadans	Trichogaster lalius	Osphronemidae	Anabantiformes	n/a	n/a	Hebert et al. 2019
n/a	Aphanomyces invadans	Trichogaster microlepis	Osphronemidae	Anabantiformes	n/a	Malaysia	Afzali et al. 2014
n/a	Aphanomyces invadans	Trichogaster pectoralis	Osphronemidae	Anabantiformes	n/a	n/a	Shariff & Saidin 1997
n/a	Aphanomyces invadans	Trichogaster pectoralis	Osphronemidae	Anabantiformes	n/a	n/a	Hebert et al. 2019
NJM 9907	Aphanomyces invadans	Trichogaster trichopterus	Osphronemidae	Anabantiformes	n/a	Japan	Phadee et al. 2004
n/a	Aphanomyces invadans	Trichogaster trichopterus	Osphronemidae	Anabantiformes	n/a	n/a	Hanjavanit et al. 1997
n/a	Aphanomyces invadans	Trichogaster trichopterus	Osphronemidae	Anabantiformes	n/a	n/a	Hebert et al. 2019
n/a	Aphanomyces invadans	Trichopodus pectoralis (Trichogaster pectoralis)	Osphronemidae	Anabantiformes	n/a	Thailand	Lilley et al. 1998
n/a	Aphanomyces invadans	Trichopodus (Trichogaster) trichopterus	Osphronemidae	Anabantiformes	n/a	Japan, Australia, Thailand,	Lilley et al. 1998
n/a	Aphanomyces invadans	Trichopodus pectoralis	Osphronemidae	Anabantiformes	n/a	n/a	Afzali et al. 2015
n/a	Aphanomyces invadans	Tridentiger obscurus	Gobiidae	Gobiiformes	n/a	n/a	Lilley et al. 1998
n/a	Aphanomyces invadans	Tridentiger obscurus	Gobiidae	Gobiiformes	n/a	Japan	Lilley et al. 1998
n/a	Aphanomyces invadans	Tridentiger obscurus	Gobiidae	Gobiiformes	n/a	n/a	Hebert et al. 2019
n/a	Aphanomyces invadans	Trinectes maculatus	Achiridae	Pleuronectiformes	n/a	Canada, USA	Johnson et al. 2004
n/a	Aphanomyces invadans	Upeneus japonicus (Upeneus bensai)	Mullidae	Perciformes	n/a	Philippines	Lilley et al. 1998
n/a	Aphanomyces invadans	Upeneus japonicus (Upeneus bensai)	Mullidae	Perciformes	n/a	n/a	Reantaso 1991
n/a	Aphanomyces invadans	Valamugil sp	Mugilidae	Mugiliformes	n/a	n/a	Vishwanath et al. 1998
n/a	Aphanomyces invadans	Wallago attu	Siluridae	Siluriformes	n/a	Indonesia	Lilley et al. 1998
n/a	Aphanomyces invadans	Wallago attu	Siluridae	Siluriformes	n/a	n/a	Mohan and Shankar 1994
n/a	Aphanomyces invadans	Wallago attu	Siluridae	Siluriformes	n/a	n/a	Hebert et al. 2019
n/a	Aphanomyces invadans	Xenentodon cancila	Belonidae	Beloniformes	n/a	Thailand, Bangladesh, Philippines	Willoughby et al. 1995
n/a	Aphanomyces invadans	Xenentodon cancila	Belonidae	Beloniformes	n/a	Bangladesh	Lilley et al. 1998
n/a	Aphanomyces invadans	Xenentodon cancila	Belonidae	Beloniformes	n/a	n/a	Lilley & Roberts 1997
n/a	Aphanomyces invadans	Xenentodon cancila	Belonidae	Beloniformes	n/a	n/a	Hebert et al. 2019
SAP356 (CBS524.87)	Aphanomyces iridis	Iris hollandica	Iridaceae	Asparagales	FM999227	Japan	Diéguez-Uribeondo et al. 2009
n/a	Aphanomyces iridis	Iris domestica	Iridaceae	Asparagales	n/a	Japan	Hagiwara et al. 2000
n/a	Aphanomyces iridis	Iris hollandica	Iridaceae	Asparagales	n/a	Japan	Ichitani et al. 1986
MAFF 305628	Aphanomyces iridis	Iris japonica	Iridaceae	Asparagales	n/a	Japan	Phadee et al. 2004
n/a	Aphanomyces iridis	Iris japonica	Iridaceae	Asparagales	n/a	Japan	Hagiwara et al. 2000
n/a	Aphanomyces iridis	Nicotiana tabacum	Solanaceae	Solanales	n/a	China	李小杰 et al. 2018
n/a	Aphanomyces laevis	Anguilla anguilla	Anguillidae	Anguilliformes	n/a	Poland	Czeczuga & Muszynska 2000
n/a	Aphanomyces laevis	Anopheles culicifacies	Culicidae	Diptera	n/a	India	Bisht et al. 1996
n/a	Aphanomyces laevis	Aplocheilus panchax	Aplocheilidae	Cyprinodontiformes	n/a	India	Mondal & De 2001
n/a	Aphanomyces laevis	Aplocheilus panchax	Aplocheilidae	Cyprinodontiformes	n/a	n/a	Gozlan et al. 2014
n/a	Aphanomyces laevis	Asellus aquaticus	Asellidae	Isopoda	n/a	Poland	Czeczuga et al. 1999
n/a	Aphanomyces laevis	Astacus astacus	Astacidae	Decapoda	n/a	Poland	Czeczuga et al. 2000
n/a	Aphanomyces laevis	Astacus astacus	Astacidae	Decapoda	n/a	Czech Republic	Kozubikova-Balcarova et al. 2013
KTY5-2	Aphanomyces laevis	Astacus astacus	Astacidae	Decapoda	n/a	n/a	Riit et al. 2016
n/a	Aphanomyces laevis	Pontastacus leptodactylus	Astacidae	Decapoda	n/a	Poland	Czeczuga et al. 2000
n/a	Aphanomyces laevis	Austropotamobius pallipes	Astacidae	Decapoda	n/a	Spain	Kozubikova-Balcarova et al. 2013
n/a	Aphanomyces laevis	Procambarus clarkii (Cambarus clarkii)	Cambaridae	Decapoda	n/a	USA	Smith 1940
n/a	Aphanomyces laevis	Carassius carassius eggs	Cyprinidae	Cypriniformes	n/a	Poland	Czeczuga & Kiziewicz 1999
n/a	Aphanomyces laevis	Catla catla	Cyprinidae	Cypriniformes	n/a	India	Kumari & Kumar 2015
n/a	Aphanomyces laevis	Catlta catla	Cyprinidae	Cypriniformes	n/a	India	Mastan & Ohmad 2018
n/a	Aphanomyces laevis	Channa gachua eggs	Channidae	Anabatiformes	n/a	n/a	Srivatava 1979b
n/a	Aphanomyces laevis	Channa marilius	Channidae	Anabatiformes	n/a	India	Kumari & Kumar 2015
n/a	Aphanomyces laevis	Channa marilius eggs	Channidae	Anabatiformes	n/a	n/a	Srivatava 1979b
n/a	Aphanomyces laevis	Channa marilius eggs	Channidae	Anabatiformes	n/a	n/a	Mekrani 1980
n/a	Aphanomyces laevis	Channa punctata	Channidae	Anabatiformes	n/a	n/a	Srivastava 1980d
n/a	Aphanomyces laevis	Channa punctata	Channidae	Anabatiformes	n/a	India	Mastan & Ohmad 2018
n/a	Aphanomyces laevis	Channa striata	Channidae	Anabatiformes	n/a	India	Kumari & Kumar 2015
n/a	Aphanomyces laevis	Channa striata	Channidae	Anabatiformes	n/a	India	Mastan & Ohmad 2018
n/a	Aphanomyces laevis	Channa striata	Channidae	Anabatiformes	n/a	India	Srivatava & Srivatava 1975
n/a	Aphanomyces laevis	Chanos sp	Channidae	Anabatiformes	n/a	Philipines	Dogma 1986
n/a	Aphanomyces laevis	Cirrhina mrigala	Cyprinidae	Cypriniformes	n/a	n/a	Srivastava 1980d, 1985
n/a	Aphanomyces laevis	Cirrhina mrigala	Cyprinidae	Cypriniformes	n/a	n/a	Mekrani 1980
n/a	Aphanomyces laevis	Cirrhina sp	Cyprinidae	Cypriniformes	n/a	n/a	Srivatava 1976
n/a	Aphanomyces laevis	Cirrhina sp eggs	Cyprinidae	Cypriniformes	n/a	n/a	Srivastava & Srivastava 1975b
n/a	Aphanomyces laevis	Cladocera	Cladocera	Cladocera	n/a	Poland	Czeczuga et al. 2000
LAF30	Aphanomyces laevis	Clarias gariepinus	Clariidae	Siluriformes	n/a	Egypt	Ali et al. 2011
n/a	Aphanomyces laevis	Clarias gariepinus	Clariidae	Siluriformes	n/a	n/a	Gozlan et al. 2014
n/a	Aphanomyces laevis	Coregonus lavaretus eggs	Salmonidae	Salmoniformes	n/a	Poland	Czeczuga et al. 2014
n/a	Aphanomyces laevis	Ctenopharyngodon idella	Xenocyprididae	Anabatiformes	n/a	n/a	Mekrani 1980
n/a	Aphanomyces laevis	Ctenopharyngodon idella eggs	Xenocyprididae	Anabatiformes	n/a	n/a	Mekrani 1980
n/a	Aphanomyces laevis	Culex quinquefasciatus larvae	Culicidae	Diptera	n/a	India	Patwardhan et al. 2005
n/a	Aphanomyces laevis	Dead insects in water	Water	Substrate	n/a	Germany	Minden 1915
n/a	Aphanomyces laevis	Decaying insects on water	Water	Substrate	n/a	Germany	DeBary 1860
n/a	Aphanomyces laevis	Decaying insects on water	Water	Substrate	n/a	France	Dangeard 1905
n/a	Aphanomyces laevis	Desmids	Desmidiales	Desmidiales	n/a	Philipines	Dogma 1986
n/a	Aphanomyces laevis	Faxonius limosus	Cambaridae	Decapoda	n/a	Poland	Czeczuga et al. 2000
n/a	Aphanomyces laevis	Faxonius limosus	Cambaridae	Decapoda	n/a	Czech Republic	Kozubikova-Balcarova et al. 2013
CCIBt 4070	Aphanomyces laevis	Freshwater	Water	Substrate	KP006463	Brasil	de Jesus et al. 2015
n/a	Aphanomyces laevis	Gammarus fossarum	Gammaridae	Amphipoda	n/a	Poland	Czeczuga et al. 1999
n/a	Aphanomyces laevis	Gammarus pulex	Gammaridae	Amphipoda	n/a	Poland	Czeczuga et al. 1999
n/a	Aphanomyces laevis	Insect exhuviae	n/a	Substrate	n/a	Denmark	Petersen 1910
n/a	Aphanomyces laevis	Insect exhuviae	n/a	Substrate	n/a	Denmark, USA, England	Sparrow 1937
n/a	Aphanomyces laevis	Insect exhuviae	n/a	Substrate	n/a	USA	Sparrow 1952
n/a	Aphanomyces laevis	Insect exhuviae	n/a	Substrate	n/a	USA	Scott 1958
n/a	Aphanomyces laevis	Labeo rohita	Cyprinidae	Cypriniformes	n/a	n/a	Mekrani 1980; Srivastava 1980d, 1985
n/a	Aphanomyces laevis	Labeo rohita	Cyprinidae	Cypriniformes	n/a	India	Kumari & Kumar 2015
n/a	Aphanomyces laevis	Macrobrachium lamarrei	Palaemonidae	Decapoda	n/a	n/a	Prabhuji et al. 1984
n/a	Aphanomyces laevis	Macrobrachium rosenbergii	Palaemonidae	Decapoda	n/a	n/a	Chien 1981
n/a	Aphanomyces laevis	Mystus cavasius	Bagridae	Siluriformes	n/a	India	Mastan & Ohmad 2018
n/a	Aphanomyces laevis	Notopterus chilata	Notopteridae	Osteoglossiformes	n/a	India	Kumari & Kumar 2015
n/a	Aphanomyces laevis	Notopterus notopterus eggs	Notopteridae	Osteoglossiformes	n/a	n/a	Srivatava 1979b
n/a	Aphanomyces laevis	Oncorhynchus keta	Salmonidae	Salmoniformes	n/a	Poland	Czeczuga & Muszynska 1996
n/a	Aphanomyces laevis	Oncorhynchus keta eggs	Salmonidae	Salmoniformes	n/a	Japan	Sakaguchi et al. 2019
n/a	Aphanomyces laevis	Oncorhynchus mykiss (Salmo gairdneri)	Salmonidae	Salmoniformes	n/a	n/a	Scott & O'Bier 1962; Chien 1980
n/a	Aphanomyces laevis	Oncorhynchus mykiss (Salmo gairdneri)	Salmonidae	Salmoniformes	n/a	Taiwan	Chien 1980
n/a	Aphanomyces laevis	Oncorhynchus mykiss (Salmo gairdneri)	Salmonidae	Salmoniformes	n/a	USA	Scott & O'Bier 1962
n/a	Aphanomyces laevis	Oncorhynchus mykiss (Salmo gairdneri) eggs	Salmonidae	Salmoniformes	n/a	n/a	O'Bier 1960
LAF30	Aphanomyces laevis	Oreochromis niloticus	Cichlidae	Perciformes	n/a	Egypt	Ali et al. 2011
n/a	Aphanomyces laevis	Oreochromis niloticus	Cichlidae	Perciformes	n/a	n/a	Gozlan et al. 2014
n/a	Aphanomyces laevis	Pacifastacus leniusculus	Astacidae	Decapoda	n/a	Poland	Czeczuga et al. 2000
n/a	Aphanomyces laevis	Pallaseopsis quadrispinosa (Pallasiola quadrispinosa)	Pallaseidae	Amphipoda	n/a	Poland	Czeczuga et al. 2003
n/a	Aphanomyces laevis	Pallaseopsis quadrispinosa (Pallasiola quadrispinosa)	Pallaseidae	Amphipoda	n/a	Poland	Czeczuga et al. 1999
n/a	Aphanomyces laevis	Diatoms	Diatomea	Diatomea	n/a	USA	Cocker 1923
n/a	Aphanomyces laevis	Perca fluviatilis	Percidae	Perciformes	n/a	n/a	Pickering & Willoughby 1977; Bucke et al. 1979
n/a	Aphanomyces laevis	Poecilia reticulata (Lebistes reculata)	Peociliidae	Cyprinodontiformes	n/a	-	Shanor & Saslow 1944
n/a	Aphanomyces laevis	Procambarus clarkii wounds	Cambaridae	Decapoda	n/a	n/a	Smith 1940
n/a	Aphanomyces laevis	Pethia ticto (Puntius ticto)	Cyprinidae	Cypriniformes	n/a	India	Khulbe 1992
n/a	Aphanomyces laevis	Rotatoria	Rotifera	Rotifera	n/a	Poland	Czeczuga et al. 2000
n/a	Aphanomyces laevis	Salmo trutta eggs	Salmonidae	Salmoniformes	n/a	Poland	Czeczuga et al. 2004
n/a	Aphanomyces laevis	Salvelinus alpinus	Salmonidae	Salmoniformes	n/a	Iceland	Czeczuga et al. 1996
n/a	Aphanomyces laevis	Salvelinus fontinalis	Salmonidae	Salmoniformes	n/a	Poland	Czeczuga et al. 1996
n/a	Aphanomyces laevis	Saprophytic in soil	Soil	Substrate	n/a	USA	Harvey 1925
n/a	Aphanomyces laevis	Saprophytic in soil	Soil	Substrate	n/a	USA	Harvey 1942
n/a	Aphanomyces laevis	Soil	Soil	Substrate	n/a	USA	Ziegler 1949
n/a	Aphanomyces laevis	Soil	Soil	Substrate	n/a	USA	Scott 1958
n/a	Aphanomyces laevis	Soil	Soil	Substrate	n/a	Cuba	Scott 1958
n/a	Aphanomyces laevis	Soil	Soil	Substrate	n/a	USA	Scott 1958
n/a	Aphanomyces laevis	Submerged willow leaves	Water	Substrate	n/a	USA	Scott 1958
n/a	Aphanomyces laevis	Termite larvae in water	Isoptera	Blattodea	n/a	China	Shen and Siang 1948
n/a	Aphanomyces laevis	Tor putitora	Cyprinidae	Cypriniformes	n/a	India	Khulbe 1992
n/a	Aphanomyces laevis	Tot tor	Cyprinidae	Cypriniformes	n/a	India	Khulbe 1992
n/a	Aphanomyces laevis	Trichogaster fasciata (Colisa fasciatus)	Osphronemidae	Anabantiformes	n/a	n/a	Srivastava & Srivastava 1977b
n/a	Aphanomyces laevis	Water	Water	Substrate	n/a	USA	Humphrey 1892
n/a	Aphanomyces laevis	Water	Water	Substrate	n/a	USA	Pieters 1905
n/a	Aphanomyces laevis	Water	Water	Substrate	n/a	USA	Cocker 1923
n/a	Aphanomyces laevis	Water	Water	Substrate	n/a	Holland	Van Beverwijk 1948
n/a	Aphanomyces laevis	Water	Water	Substrate	n/a	USA	Ziegler 1949
n/a	Aphanomyces laevis	Water	Water	Substrate	n/a	USA	Scott 1958
n/a	Aphanomyces laevis	Water	Water	Substrate	n/a	USA	Scott 1958
n/a	Aphanomyces laevis	Xiphophorus maculatus	Poeciliidae	Cyprinodontiformes	n/a	n/a	Vishniac & Nigrelli 1957
n/a	Aphanomyces laevis	Desmids	Desmidiales	Desmidiales	n/a	USA	Cocker 1923
SAP374	Aphanomyces laevis	Pacifastacus leniusculus	Astacidae	Decapoda	FM999236	Czech Republic	Diéguez-Uribeondo et al. 2009
n/a	Aphanomyces raphani	Brassica alboglabra	Brassicaceae	Brassicales	n/a	n/a	Humaydan and Williams 1975
n/a	Aphanomyces raphani	Brassica campestris	Brassicaceae	Brassicales	n/a	n/a	Ogoshi, Sakai, Yokosawa 1972
n/a	Aphanomyces raphani	Brassica carinata	Brassicaceae	Brassicales	n/a	n/a	Humaydan and Williams 1975
n/a	Aphanomyces raphani	Brassica cauloapa	Brassicaceae	Brassicales	n/a	n/a	Ghafoor 1964
	Aphanomyces raphani	Brassica cernua	Brassicaceae	Brassicales	n/a	n/a	Ogoshi, Sakai, Yokosawa 1972
n/a	Aphanomyces raphani	Brassica chinensis	Brassicaceae	Brassicales	n/a	n/a	Humaydan and Williams 1975
n/a	Aphanomyces raphani	Brassica juncea	Brassicaceae	Brassicales	n/a	n/a	Humaydan and Williams 1975
n/a	Aphanomyces raphani	Brassica napobrassica	Brassicaceae	Brassicales	n/a	n/a	Ghafoor 1964
n/a	Aphanomyces raphani	Brassica napus	Brassicaceae	Brassicales	n/a	n/a	Humaydan and Williams 1975
n/a	Aphanomyces raphani	Brassica nigra	Brassicaceae	Brassicales	n/a	n/a	Ghafoor 1964
n/a	Aphanomyces raphani	Brassica oleracea	Brassicaceae	Brassicales	n/a	n/a	Ghafoor 1964
n/a	Aphanomyces raphani	Brassica oleracea	Brassicaceae	Brassicales	n/a	n/a	Ghafoor 1964
n/a	Aphanomyces raphani	Brassica pekinensis	Brassicaceae	Brassicales	n/a	n/a	Humaydan and Williams 1975; Ogoshi, Sakai, Yokosawa 1972
n/a	Aphanomyces raphani	Brassica perviridis	Brassicaceae	Brassicales	n/a	n/a	Humaydan and Williams 1975
n/a	Aphanomyces raphani	Brassica rapa	Brassicaceae	Brassicales	n/a	n/a	Ghafoor 1964
n/a	Aphanomyces raphani	Brassica robertiana	Brassicaceae	Brassicales	n/a	n/a	Humaydan and Williams 1975
n/a	Aphanomyces raphani	Crambe abyssinica	Brassicaceae	Brassicales	n/a	n/a	Humaydan and Williams 1975
n/a	Aphanomyces raphani	Eruca sativa	Brassicaceae	Brassicales	n/a	n/a	Humaydan and Williams 1975
CCIBt 4409	Aphanomyces raphani	Freshwater	Submerged leaves	Substrate	MK513783	Brasil	Pires-Zotarelli et al 2019
n/a	Aphanomyces raphani	Lunaria annua	Brassicaceae	Brassicales	n/a	n/a	Humaydan and Williams 1975
n/a	Aphanomyces raphani	Other cruciferous	Brassicaceae	Brassicales	n/a	n/a	Humaydan and Williams 1975
n/a	Aphanomyces raphani	Raphanus raphanistrum	Brassicaceae	Brassicales	n/a	n/a	Kendrick 1972
n/a	Aphanomyces raphani	Raphanus sativus	Brassicaceae	Brassicales	n/a	Brasil	Mendes et al. 1998
n/a	Aphanomyces raphani	Raphanus sativus	Brassicaceae	Brassicales	n/a	New Zealand, USA, Germany, Canada, Australia	Wenhan 1960
n/a	Aphanomyces raphani	Raphanus sativus	Brassicaceae	Brassicales	n/a	USA	Barrett 1912
n/a	Aphanomyces raphani	Raphanus sativus	Brassicaceae	Brassicales	n/a	USA	Kendrick 1927
n/a	Aphanomyces raphani	Raphanus sativus	Brassicaceae	Brassicales	n/a	USA	Drechsler 1929
n/a	Aphanomyces raphani	Raphanus sativus	Brassicaceae	Brassicales	n/a	Europe	Boning (1932-1933)
n/a	Aphanomyces raphani	Raphanus sativus	Brassicaceae	Brassicales	n/a	n/a	Ogoshi, Sakai, Yokosawa 1972
Fb	Aphanomyces repetans	Procambarus clarkii	Cambaridae	Decapoda	AY683890	Italy	Diéguez-Uribeondo et al. 2009
Ar	Aphanomyces repetans	Procambarus clarkii	Cambaridae	Decapoda	AY683891	Spain	Diéguez-Uribeondo et al. 2009
Fa	Aphanomyces repetans	Procambarus clarkii	Cambaridae	Decapoda	AY683892	Italy	Diéguez-Uribeondo et al. 2009
n/a	Aphanomyces repetans	Austropotamobius pallipes	Astacidae	Decapoda	n/a	Italy	Camma et al. 2010
13686/TE	Aphanomyces repetans	Austropotamobius pallipes	Astacidae	Decapoda	GU182321	Italy	Camma et al. 2010
An	Aphanomyces repetans	Pacifastacus leniusculus	Astacidae	Decapoda	n/a	Spain	Royo et al. 2004
Se	Aphanomyces repetans	Pacifastacus leniusculus	Astacidae	Decapoda	n/a	Spain	Royo et al. 2004
Ar	Aphanomyces repetans	Procambarus clarkii	Cambaridae	Decapoda	n/a	Spain	Royo et al. 2004
Fa	Aphanomyces repetans	Procambarus clarkii	Cambaridae	Decapoda	n/a	Italy	Royo et al. 2004
Fb	Aphanomyces repetans	Procambarus clarkii	Cambaridae	Decapoda	n/a	Italy	Royo et al. 2004
SAP54	Aphanomyces repetans	Water	Water	Substrate	FM999234	Spain	Diéguez-Uribeondo et al. 2009
SAP60	Aphanomyces repetans	Water	Water	Substrate	FM999235	Spain	Diéguez-Uribeondo et al. 2009
SAP678	Aphanomyces repetans	Faxonius limosus	Cambaridae	Decapoda	KF386649	Czech Republic	Kozubikova-Balkarova et al. 2013
SAP659	Aphanomyces repetans	Faxonius limosus	Cambaridae	Decapoda	KF386650	Czech Republic	Kozubikova-Balkarova et al. 2013
SAP762	Aphanomyces repetans	Faxonius limosus	Cambaridae	Decapoda	KF386651	Czech Republic	Kozubikova-Balkarova et al. 2013
SAP761	Aphanomyces repetans	Faxonius limosus	Cambaridae	Decapoda	KF386652	Czech Republic	Kozubikova-Balkarova et al. 2013
SAP667	Aphanomyces repetans	Faxonius limosus	Cambaridae	Decapoda	KF386653	Czech Republic	Kozubikova-Balkarova et al. 2013
NJM 0801	Aphanomyces salsuginosus	Salangichthys microdon	Salangidae	Osmeriformes	AB510348	Japan	Takuma et al. 2010
NJM 0802	Aphanomyces salsuginosus	Salangichthys microdon	Salangidae	Osmeriformes	AB510349	Japan	Takuma et al. 2010
NJM 0803	Aphanomyces salsuginosus	Salangichthys microdon	Salangidae	Osmeriformes	AB510350	Japan	Takuma et al. 2010
NJM 0804	Aphanomyces salsuginosus	Salangichthys microdon	Salangidae	Osmeriformes	AB510351	Japan	Takuma et al. 2010
NJM 0805	Aphanomyces salsuginosus	Salangichthys microdon	Salangidae	Osmeriformes	AB510352	Japan	Takuma et al. 2010
NJM 0913	Aphanomyces salsuginosus	Salangichthys microdon	Salangidae	Osmeriformes	AB533298	Japan	Unpublished
NJM 0911	Aphanomyces salsuginosus	Water	Water	Substrate	AB533297	Japan	Unpublished
NJM 0918	Aphanomyces salsuginosus	Water from S. microdon	Water	Substrate	AB533299	Japan	Unpublished
NJM 0919	Aphanomyces salsuginosus	Water from S. microdon	Water	Substrate	AB533300	Japan	Unpublished
NJM 0903	Aphanomyces salsuginosus	Water from S. microdon	Water	Substrate	AB533301	Japan	Unpublished
NJM 0905	Aphanomyces salsuginosus	Water from S. microdon	Water	Substrate	AB533303	Japan	Unpublished
NJM 0907	Aphanomyces salsuginosus	Water from S. microdon	Water	Substrate	AB533305	Japan	Unpublished
NJM 0719	Aphanomyces sinensis	Pelodiscus sinensis	Trionychidae	Testudines	AB531971	Japan	Takuma et al. 2011
NJM 0817	Aphanomyces sinensis	Pelodiscus sinensis	Trionychidae	Testudines	AB531972	Japan	Takuma et al. 2011
NJM 0818	Aphanomyces sinensis	Pelodiscus sinensis	Trionychidae	Testudines	AB531973	Japan	Takuma et al. 2011
NJM 0901	Aphanomyces sinensis	Pelodiscus sinensis	Trionychidae	Testudines	AB531974	Japan	Takuma et al. 2011
NJM 0902	Aphanomyces sinensis	Pelodiscus sinensis	Trionychidae	Testudines	AB531975	Japan	Takuma et al. 2011
APH2	Aphanomyces sp	Bosmina sp	Bosminidae	Diplostraca	FJ794896	Germany	Wolinska et al. 2009
APH3	Aphanomyces sp	Diaptomus sp	Diaptomidae	Calanoida	FJ794895	Czech Republic	Wolinska et al. 2009
NJM 0705	Aphanomyces sp1	Salangichthys microdon	Salangidae	Osmeriformes	AB533285	Japan	Unpublished
NJM 0708	Aphanomyces sp1	Salangichthys microdon	Salangidae	Osmeriformes	AB533286	Japan	Unpublished
NJM 0706	Aphanomyces sp1	Salangichthys microdon	Salangidae	Osmeriformes	AB533287	Japan	Unpublished
NJM 0707	Aphanomyces sp1	Salangichthys microdon	Salangidae	Osmeriformes	AB533288	Japan	Unpublished
APH1	Aphanomyces sp2	Daphnia longispina	Daphniidae	Diplostraca	FJ794883-FJ794888	Czech Republic	Wolinska et al. 2009
APH3	Aphanomyces sp2	Daphnia longispina	Daphniidae	Diplostraca	FJ794889-FJ794893	Czech Republic	Wolinska et al. 2009
UEF_T10	Aphanomyces sp2	Pacifastacus leniusculus	Astacidae	Decapoda	MH517683	Lake Tahoe (USA)	Makkonen et al. 2019
UEF_T2S3	Aphanomyces sp2	Pacifastacus leniusculus	Astacidae	Decapoda	MH517684	Lake Tahoe (USA)	Makkonen et al. 2019
UEF_T2S2	Aphanomyces sp2	Pacifastacus leniusculus	Astacidae	Decapoda	MH517685	Lake Tahoe (USA)	Makkonen et al. 2019
UEF_T2S1	Aphanomyces sp2	Pacifastacus leniusculus	Astacidae	Decapoda	MH517686	Lake Tahoe (USA)	Makkonen et al. 2019
UEF_T2JN2	Aphanomyces sp2	Pacifastacus leniusculus	Astacidae	Decapoda	MH517687	Lake Tahoe (USA)	Makkonen et al. 2019
UEF_T2JN1	Aphanomyces sp2	Pacifastacus leniusculus	Astacidae	Decapoda	MH517688	Lake Tahoe (USA)	Makkonen et al. 2019
Se	Aphanomyces sp3	Pacifastacus leniusculus	Astacidae	Decapoda	AY683897	Spain	Diéguez-Uribeondo et al. 2009
F-1293	Aphanomyces sp3	Water	Water	Substrate	AY676019	France	Diéguez-Uribeondo et al. 2009
NJM 0909	Aphanomyces sp5	Salangichthys microdon	Salangidae	Osmeriformes	AB533290	Japan	Unpublished
NJM 0910	Aphanomyces sp5	Salangichthys microdon	Salangidae	Osmeriformes	AB533291	Japan	Unpublished
NJM 0912	Aphanomyces sp5	Salangichthys microdon	Salangidae	Osmeriformes	AB533292	Japan	Unpublished
NJM 0914	Aphanomyces sp5	Water breeding Salangichthys microdon	Water	Substrate	AB533293	Japan	Unpublished
NJM 0915	Aphanomyces sp5	Water breeding Salangichthys microdon	Water	Substrate	AB533294	Japan	Unpublished
NJM 0916	Aphanomyces sp5	Water breeding Salangichthys microdon	Water	Substrate	AB533295	Japan	Unpublished
NJM 0917	Aphanomyces sp5	Water breeding Salangichthys microdon	Water	Substrate	AB533296	Japan	Unpublished
MAFF305548	Aphanomyces sp5	Beta vulgaris	Amaranthaceae	Caryophyllales	AY647191	Japan	GenBank
NJM 0703	Aphanomyces sp6	Pelodiscus sinensis	Trionychidae	Testudines	AB533282	Japan	Unpublished
NJM 0704	Aphanomyces sp6	Pelodiscus sinensis	Trionychidae	Testudines	AB533283	Japan	Unpublished
NJM 0714	Aphanomyces sp6	Pelodiscus sinensis	Trionychidae	Testudines	AB533284	Japan	Unpublished
MICO 5-28_1	Aphanomyces sp7	Zea mays	Poaceae	Poales	MK326481	USA	Rojas et al. 2019
65	Aphanomyces sp7	Phaseolus vulgaris	Fabaceae	Fabales	AY353921	Sweden	Levenfors & Fatehi 2004
MICO 5-28_1	Aphanomyces sp7	Glycine max seedling	Fabaceae	Fabales	KU209669	n/a	GenBank
KSSO 5-30	Aphanomyces sp7	Glycine max seedling	Fabaceae	Fabales	KU209452	n/a	GenBank
AW-I	Aphanomyces sp8	Phragmites australis	Poaceae	Poales	DQ889219	Germany	Wielgoss et al. 2009
AW-J	Aphanomyces sp8	Phragmites australis	Poaceae	Poales	DQ889220	Germany	Wielgoss et al. 2009
JN-9	Aphanomyces sp8	Phragmites australis	Poaceae	Poales	DQ889221	Germany	Nechwatal et al. 2008
n/a	Aphanomyces stellatus	Achlya sp.	Saprolegniaceae	Saprolegniales	n/a	USA	Coker 1923
n/a	Aphanomyces stellatus	Achlya sp.	Saprolegniaceae	Saprolegniales	n/a	Japan	Nagai 1931
n/a	Aphanomyces stellatus	Anguilla japonica	Anguillidae	Anguilliformes	n/a	Japan	Hoshina et al. 1960
HJ38C	Aphanomyces stellatus	Astacus astacus	Astacidae	Decapoda	n/a	n/a	Riit et al. 2016
n/a	Aphanomyces stellatus	Cyprinus carpio	Cyprinidae	Cypriniformes	n/a	-	Shah et al. 1977
CCIBt 3994	Aphanomyces stellatus	Freshwater	Water	Substrate	KP006462	Brasil	de Jesus et al. 2015
n/a	Aphanomyces stellatus	Gammarus pulex	Gammaridae	Amphipoda	n/a	Poland	Czeczuga et al. 1999
n/a	Aphanomyces stellatus	Insect cadaver on water	n/a	Substrate	n/a	Germany	DeBary 1860
n/a	Aphanomyces stellatus	Insect exhuviae	n/a	Substrate	n/a	Denmark	Petersen 1910
n/a	Aphanomyces stellatus	Insect on water	Water	Substrate	n/a	Germany	Minden 1915
IA1833	Aphanomyces stellatus	Mud	Mud	Substrate	AY283648	Japan	Diéguez-Uribeondo et al. 2009
n/a	Aphanomyces stellatus	Pallaseopsis quadrispinosa (Pallasiola quadrispinosa)	Pallaseidae	Amphipoda	n/a	Poland	Czeczuga et al. 1999
CCIBt 4305	Aphanomyces stellatus	Sediment freshwater body	Water	Substrate	MK513784	Brasil	Pires-Zotarelli et al 2019
IA1651	Aphanomyces stellatus	Soil	Soil	Substrate	AY283647	Japan	Diéguez-Uribeondo et al. 2009
n/a	Aphanomyces stellatus	Soil	Soil	Substrate	n/a	USA	Harvey 1925
n/a	Aphanomyces stellatus	Soil	Soil	Substrate	n/a	USA	Whiffen 1945
n/a	Aphanomyces stellatus	Soil	Soil	Substrate	n/a	Alaska	Scott 1958
n/a	Aphanomyces stellatus	Soil	Soil	Substrate	n/a	n/a	Fowles 1976
IA 0178	Aphanomyces stellatus	Soil	Soil	Substrate	n/a	Japan	Phadee et al. 2004
IA 1651	Aphanomyces stellatus	Soil	Soil	Substrate	n/a	Japan	Phadee et al. 2004
IA 1927	Aphanomyces stellatus	Soil	Soil	Substrate	n/a	Japan	Phadee et al. 2004
IA0029	Aphanomyces stellatus	Water	Water	Substrate	AY455774	Japan	Diéguez-Uribeondo et al. 2009
n/a	Aphanomyces stellatus	Water	Water	Substrate	n/a	USA	Coker 1923
n/a	Aphanomyces stellatus	Water	Water	Substrate	n/a	USA	Coker and Braxton 1926
IA 0029	Aphanomyces stellatus	Water	Water	Substrate	n/a	Japan	Phadee et al. 2004
n/a	Aphanomyces stellatus	Anguilla japonica	Anguillidae	Anguilliformes	n/a	n/a	Hoshina et al. 1960
n/a	Aphanomyces stellatus	Cyprinus carpo eggs	Cyprinidae	Cypriniformes	n/a	Poland	Czeczuga et al. 2015
n/a	Aphanomyces stellatus	Cyprinus sp	Cyprinidae	Cypriniformes	n/a	n/a	Shah et al. 1977
n/a	Aphanomyces stellatus	Oncorhynchus nerka	Salmonidae	Salmoniformes	n/a	Poland	Czeczuga & Muszynska 1996
n/a	Aphanomyces stellatus	Salmo trutta	Salmonidae	Salmoniformes	n/a	Poland	Czeczuga et al. 1996
n/a	Aphanomyces stellatus	Soil	Soil	Substrate	n/a	USA	Fowles 1976
UWA042-13	Aphanomyces trifolii	Trifolium subterraneum	Fabaceae	Fabales	GQ267547	Australia	O'Rourke et al. 2010
UWA009-1	Aphanomyces trifolii	Trifolium subterraneum	Fabaceae	Fabales	GQ267548	Australia	O'Rourke et al. 2010
UWA007-5	Aphanomyces trifolii	Trifolium subterraneum	Fabaceae	Fabales	GQ267549	Australia	O'Rourke et al. 2010
UWA007-3	Aphanomyces trifolii	Trifolium subterraneum	Fabaceae	Fabales	GQ267550	Australia	O'Rourke et al. 2010
UWA010-6	Aphanomyces trifolii	Trifolium subterraneum	Fabaceae	Fabales	GQ267551	Australia	O'Rourke et al. 2010
UWA041-6	Aphanomyces trifolii	Trifolium subterraneum	Fabaceae	Fabales	GQ267552	Australia	O'Rourke et al. 2010
UWA040-8	Aphanomyces trifolii	Trifolium subterraneum	Fabaceae	Fabales	GQ267553	Australia	O'Rourke et al. 2010
UWA040-5	Aphanomyces trifolii	Trifolium subterraneum	Fabaceae	Fabales	GQ267554	Australia	O'Rourke et al. 2010
n/a	Phragmosporangium uniseratum	Soil	Soil	Substrate	n/a	Nigeria, Liberia	Seymour 1970
n/a	Phragmosporangium uniseratum	Soil	Soil	Substrate	n/a	Brasil	Pires-Zotarelli et al 2007
n/a	Phragmosporangium uniseratum	Soil	Soil	Substrate	KT935286	Brasil	Rocha et al. 2018
n/a	Phragmosporangium uniseratum	Soil	Soil	Substrate	KT935287	Brasil	Rocha et al. 2018
n/a	Plectospira gemmifera	Saccharum officinarum	Poaceae	Poales	n/a	n/a	Drechsler 1927
GHJ01	Plectospira gemmifera	Sediment freshwater body	Water	Substrate	KX084705	Brasil	Jeronimo et al. 2016
n/a	Plectospira myriandra	Bamboo field soil	Soil	Substrate	n/a	Japan	Watanabe 1987
CCIBt 3372	Plectospira myriandra	Freshwater	Water	Substrate	KX353797 / KT935288	Brasil	Jeronimo et al. 2016
n/a	Plectospira myriandra	Lycopersicum esculetum	Solanaceae	Solanales	n/a	n/a	Drechsler 1927
CCIBt 3992	Plectospira myriandra	Soil	Soil	Substrate	KX353798 / KR063220	Brasil	Jeronimo et al. 2016
